# Supplementary material for: Gene-trait matching across the Bifidobacterium longum pan-genome reveals considerable diversity in carbohydrate catabolism among human infant strains
Source: BMC Genomics. 2018 Jan 8;19:33. doi: 10.1186/s12864-017-4388-9 (PMC5759876; doi:10.1186/s12864-017-4388-9)
Supplement: Supplementary file 2 — Excel file containing the SNPs identified between Bifidobacterium longum strain pairs APC1465 - APC1466, APC1477 - APC1478, and APC1462 - APC1464. (XLSX 1103 kb) [file 12864_2017_4388_MOESM2_ESM.xlsx]

## Sheet: APC1465-66
SNP pattern	sequence_1_Contig	sequence_1_PosInContg	sequence_1_GenWidePos1	sequence_2_Contig	sequence_2_PosInContg	sequence_2_GenWidePos2
TG	contig0002	2243	13449	contig0002	2237	13437
AG	contig0003	35560	58155	contig0003	35554	58131
TG	contig0003	40414	63009	contig0003	40408	62985
TC	contig0003	58873	81468	contig0003	58867	81444
CG	contig0005	16327	147242	contig0005	16321	147194
TG	contig0005	16331	147246	contig0005	16325	147198
CA	contig0005	16332	147247	contig0005	16326	147199
CT	contig0005	16335	147250	contig0005	16329	147202
AG	contig0005	16336	147251	contig0005	16330	147203
CA	contig0005	19849	150764	contig0005	19843	150716
AG	contig0005	20973	151888	contig0005	20967	151840
CA	contig0005	21001	151916	contig0005	20995	151868
AG	contig0005	21966	152881	contig0005	21960	152833
TC	contig0005	22316	153231	contig0005	22310	153183
TC	contig0005	22703	153618	contig0005	22697	153570
TC	contig0005	22940	153855	contig0005	22934	153807
CG	contig0005	22986	153901	contig0005	22980	153853
GA	contig0005	22991	153906	contig0005	22985	153858
TC	contig0005	23048	153963	contig0005	23042	153915
TC	contig0005	23507	154422	contig0005	23501	154374
TC	contig0005	23657	154572	contig0005	23651	154524
AG	contig0005	23760	154675	contig0005	23754	154627
CA	contig0005	23859	154774	contig0005	23853	154726
TC	contig0005	23965	154880	contig0005	23959	154832
TC	contig0005	24005	154920	contig0005	23999	154872
CT	contig0005	24008	154923	contig0005	24002	154875
GA	contig0005	24056	154971	contig0005	24050	154923
TC	contig0005	24369	155284	contig0005	24363	155236
AG	contig0005	24457	155372	contig0005	24451	155324
GA	contig0005	24952	155867	contig0005	24946	155819
GT	contig0005	24983	155898	contig0005	24977	155850
TC	contig0005	57299	188214	contig0005	57293	188166
CT	contig0005	57320	188235	contig0005	57314	188187
CT	contig0005	57802	188717	contig0005	57796	188669
CT	contig0005	57961	188876	contig0005	57955	188828
AG	contig0005	57984	188899	contig0005	57978	188851
AG	contig0005	57989	188904	contig0005	57983	188856
AG	contig0005	58055	188970	contig0005	58049	188922
TC	contig0005	58356	189271	contig0005	58350	189223
CT	contig0005	58598	189513	contig0005	58592	189465
AG	contig0005	59888	190803	contig0005	59882	190755
AG	contig0005	60903	191818	contig0005	60897	191770
CT	contig0005	61053	191968	contig0005	61047	191920
TC	contig0005	79265	210180	contig0005	79259	210132
TC	contig0005	82737	213652	contig0005	82731	213604
GA	contig0005	83319	214234	contig0005	83313	214186
AG	contig0005	83373	214288	contig0005	83367	214240
AG	contig0005	83455	214370	contig0005	83449	214322
AT	contig0005	83456	214371	contig0005	83450	214323
AG	contig0005	83504	214419	contig0005	83498	214371
CG	contig0005	83505	214420	contig0005	83499	214372
CT	contig0005	83509	214424	contig0005	83503	214376
TC	contig0005	83512	214427	contig0005	83506	214379
TC	contig0005	83539	214454	contig0005	83533	214406
AG	contig0005	83545	214460	contig0005	83539	214412
TC	contig0005	84607	215522	contig0005	84601	215474
GA	contig0005	85402	216317	contig0005	85396	216269
CT	contig0005	85423	216338	contig0005	85417	216290
CT	contig0005	85432	216347	contig0005	85426	216299
GA	contig0005	85442	216357	contig0005	85436	216309
CT	contig0005	85444	216359	contig0005	85438	216311
GC	contig0005	85450	216365	contig0005	85444	216317
CT	contig0005	85480	216395	contig0005	85474	216347
AG	contig0005	85483	216398	contig0005	85477	216350
CT	contig0005	85510	216425	contig0005	85504	216377
TC	contig0005	85558	216473	contig0005	85552	216425
TC	contig0005	85873	216788	contig0005	85867	216740
TC	contig0005	85900	216815	contig0005	85894	216767
TC	contig0005	85936	216851	contig0005	85930	216803
GA	contig0005	85952	216867	contig0005	85946	216819
GA	contig0005	87024	217939	contig0005	87018	217891
AG	contig0005	87354	218269	contig0005	87348	218221
GA	contig0005	88823	219738	contig0005	88817	219690
AG	contig0005	89829	220744	contig0005	89824	220697
CT	contig0005	90041	220956	contig0005	90036	220909
GA	contig0005	91075	221990	contig0005	91088	221961
CT	contig0005	92363	223278	contig0005	92376	223249
GT	contig0005	93487	224402	contig0005	93500	224373
TC	contig0005	98937	229852	contig0005	98950	229823
TC	contig0005	98944	229859	contig0005	98957	229830
TC	contig0005	98946	229861	contig0005	98959	229832
CT	contig0005	98967	229882	contig0005	98980	229853
CT	contig0005	99009	229924	contig0005	99022	229895
GA	contig0005	99116	230031	contig0005	99129	230002
TC	contig0005	99201	230116	contig0005	99214	230087
AG	contig0005	99336	230251	contig0005	99349	230222
GA	contig0005	99887	230802	contig0005	99900	230773
GA	contig0005	102074	232989	contig0005	102087	232960
TC	contig0005	102563	233478	contig0005	102576	233449
TC	contig0005	102596	233511	contig0005	102609	233482
AG	contig0005	102620	233535	contig0005	102633	233506
CT	contig0005	102841	233756	contig0005	102854	233727
TC	contig0005	102952	233867	contig0005	102965	233838
CT	contig0005	103476	234391	contig0005	103489	234362
TC	contig0005	105436	236351	contig0005	105449	236322
TG	contig0005	106026	236941	contig0005	106038	236911
CT	contig0005	106184	237099	contig0005	106196	237069
CT	contig0005	106187	237102	contig0005	106199	237072
CT	contig0005	106436	237351	contig0005	106448	237321
CT	contig0005	106463	237378	contig0005	106475	237348
TC	contig0005	106514	237429	contig0005	106526	237399
CA	contig0005	106616	237531	contig0005	106628	237501
TC	contig0005	106727	237642	contig0005	106739	237612
CT	contig0005	106760	237675	contig0005	106772	237645
CT	contig0005	106766	237681	contig0005	106778	237651
GT	contig0005	106877	237792	contig0005	106889	237762
AG	contig0005	106890	237805	contig0005	106902	237775
GT	contig0005	106903	237818	contig0005	106915	237788
GA	contig0005	107236	238151	contig0005	107248	238121
TC	contig0005	107306	238221	contig0005	107318	238191
TC	contig0005	107318	238233	contig0005	107330	238203
AG	contig0005	107321	238236	contig0005	107333	238206
GT	contig0005	107327	238242	contig0005	107339	238212
TC	contig0005	107330	238245	contig0005	107342	238215
CG	contig0005	107333	238248	contig0005	107345	238218
TC	contig0005	107345	238260	contig0005	107357	238230
TC	contig0005	107411	238326	contig0005	107423	238296
TC	contig0005	107617	238532	contig0005	107629	238502
CT	contig0005	107619	238534	contig0005	107631	238504
GA	contig0005	107622	238537	contig0005	107634	238507
CT	contig0005	107640	238555	contig0005	107652	238525
CT	contig0005	107644	238559	contig0005	107656	238529
GA	contig0005	107647	238562	contig0005	107659	238532
CT	contig0005	107650	238565	contig0005	107662	238535
GA	contig0005	107656	238571	contig0005	107668	238541
GC	contig0005	107657	238572	contig0005	107669	238542
TG	contig0005	107916	238831	contig0005	107875	238748
AG	contig0005	108075	238990	contig0005	108034	238907
CT	contig0005	108342	239257	contig0005	108301	239174
CT	contig0005	108393	239308	contig0005	108352	239225
TC	contig0005	108493	239408	contig0005	108452	239325
AG	contig0005	108502	239417	contig0005	108461	239334
GA	contig0005	108856	239771	contig0005	108815	239688
GT	contig0005	108895	239810	contig0005	108854	239727
AG	contig0005	109257	240172	contig0005	109216	240089
TC	contig0005	110851	241766	contig0005	110810	241683
GT	contig0005	115501	246416	contig0005	115460	246333
TC	contig0005	116341	247256	contig0005	116300	247173
TC	contig0005	116984	247899	contig0005	116943	247816
AG	contig0005	117318	248233	contig0005	117277	248150
CT	contig0005	118427	249342	contig0005	118386	249259
AT	contig0005	120728	251643	contig0005	120687	251560
TC	contig0005	120775	251690	contig0005	120734	251607
GA	contig0005	124714	255629	contig0005	124673	255546
AC	contig0005	124755	255670	contig0005	124714	255587
TC	contig0005	126930	257845	contig0005	126889	257762
CT	contig0005	127218	258133	contig0005	127177	258050
TC	contig0005	127290	258205	contig0005	127249	258122
CT	contig0005	127329	258244	contig0005	127288	258161
TC	contig0005	127473	258388	contig0005	127432	258305
GA	contig0005	128514	259429	contig0005	128473	259346
AG	contig0005	128516	259431	contig0005	128475	259348
GA	contig0005	128517	259432	contig0005	128476	259349
AG	contig0005	128521	259436	contig0005	128480	259353
CT	contig0005	146040	276955	contig0005	128552	259425
CG	contig0005	146046	276961	contig0005	128558	259431
TC	contig0005	146055	276970	contig0005	128567	259440
CG	contig0005	146058	276973	contig0005	128570	259443
GA	contig0005	146059	276974	contig0005	128571	259444
CG	contig0005	146061	276976	contig0005	128573	259446
AG	contig0005	146067	276982	contig0005	128579	259452
TC	contig0005	146070	276985	contig0005	128582	259455
TG	contig0005	146076	276991	contig0005	128588	259461
AG	contig0005	146078	276993	contig0005	128590	259463
GC	contig0005	146079	276994	contig0005	128591	259464
CG	contig0005	146081	276996	contig0005	128593	259466
AG	contig0005	146088	277003	contig0005	128600	259473
CA	contig0005	146089	277004	contig0005	128601	259474
AT	contig0005	146091	277006	contig0005	128603	259476
TC	contig0005	146097	277012	contig0005	128609	259482
AG	contig0005	146098	277013	contig0005	128610	259483
TC	contig0005	146100	277015	contig0005	128612	259485
TC	contig0005	146106	277021	contig0005	128618	259491
CG	contig0005	146115	277030	contig0005	128627	259500
TC	contig0005	146121	277036	contig0005	128633	259506
GT	contig0005	146127	277042	contig0005	128639	259512
TC	contig0005	146130	277045	contig0005	128642	259515
TG	contig0005	146134	277049	contig0005	128646	259519
CA	contig0005	146135	277050	contig0005	128647	259520
AG	contig0005	146136	277051	contig0005	128648	259521
GC	contig0005	146139	277054	contig0005	128651	259524
TG	contig0005	146143	277058	contig0005	128655	259528
CT	contig0005	146147	277062	contig0005	128659	259532
AC	contig0005	146148	277063	contig0005	128660	259533
GT	contig0005	146154	277069	contig0005	128666	259539
TC	contig0005	146157	277072	contig0005	128669	259542
GA	contig0005	146158	277073	contig0005	128670	259543
CG	contig0005	146159	277074	contig0005	128671	259544
TG	contig0005	146160	277075	contig0005	128672	259545
GA	contig0005	146161	277076	contig0005	128673	259546
CG	contig0005	146162	277077	contig0005	128674	259547
TG	contig0005	146166	277081	contig0005	128678	259551
CG	contig0005	146172	277087	contig0005	128684	259557
AG	contig0005	146174	277089	contig0005	128686	259559
AG	contig0005	146175	277090	contig0005	128687	259560
TC	contig0005	146176	277091	contig0005	128688	259561
CT	contig0005	146179	277094	contig0005	128691	259564
TC	contig0005	146184	277099	contig0005	128696	259569
GC	contig0005	146196	277111	contig0005	128708	259581
CT	contig0005	146199	277114	contig0005	128711	259584
TC	contig0005	146202	277117	contig0005	128714	259587
CG	contig0005	146205	277120	contig0005	128717	259590
CT	contig0005	146208	277123	contig0005	128720	259593
TC	contig0005	146214	277129	contig0005	128726	259599
GC	contig0005	146220	277135	contig0005	128732	259605
TG	contig0005	146223	277138	contig0005	128735	259608
TC	contig0005	146229	277144	contig0005	128741	259614
TC	contig0005	146232	277147	contig0005	128744	259617
TC	contig0005	146235	277150	contig0005	128747	259620
AG	contig0005	146236	277151	contig0005	128748	259621
TG	contig0005	146238	277153	contig0005	128750	259623
GT	contig0005	146242	277157	contig0005	128754	259627
TG	contig0005	146243	277158	contig0005	128755	259628
GC	contig0005	146244	277159	contig0005	128756	259629
TC	contig0005	146247	277162	contig0005	128759	259632
TC	contig0005	146250	277165	contig0005	128762	259635
TC	contig0005	146256	277171	contig0005	128768	259641
AC	contig0005	146262	277177	contig0005	128774	259647
AG	contig0005	146269	277184	contig0005	128781	259654
TC	contig0005	146271	277186	contig0005	128783	259656
TC	contig0005	146274	277189	contig0005	128786	259659
TC	contig0005	146283	277198	contig0005	128795	259668
GC	contig0005	146284	277199	contig0005	128796	259669
AC	contig0005	146285	277200	contig0005	128797	259670
CG	contig0005	146286	277201	contig0005	128798	259671
TC	contig0005	146289	277204	contig0005	128801	259674
AG	contig0005	146295	277210	contig0005	128807	259680
AG	contig0005	146298	277213	contig0005	128810	259683
AC	contig0005	146301	277216	contig0005	128813	259686
GC	contig0005	146306	277221	contig0005	128818	259691
GC	contig0005	146307	277222	contig0005	128819	259692
GA	contig0005	146310	277225	contig0005	128822	259695
TA	contig0005	146313	277228	contig0005	128825	259698
TG	contig0005	146316	277231	contig0005	128828	259701
TG	contig0005	146320	277235	contig0005	128832	259705
AG	contig0005	146325	277240	contig0005	128837	259710
AG	contig0005	146332	277247	contig0005	128844	259717
TC	contig0005	146334	277249	contig0005	128849	259722
TC	contig0005	146337	277252	contig0005	128852	259725
GT	contig0005	146344	277259	contig0005	128859	259732
AC	contig0005	146345	277260	contig0005	128860	259733
CG	contig0005	146348	277263	contig0005	128863	259736
TC	contig0005	146349	277264	contig0005	128864	259737
CT	contig0005	146352	277267	contig0005	128867	259740
AG	contig0005	146353	277268	contig0005	128868	259741
CA	contig0005	146354	277269	contig0005	128869	259742
GT	contig0005	146355	277270	contig0005	128870	259743
AT	contig0005	146359	277274	contig0005	128874	259747
AT	contig0005	146360	277275	contig0005	128875	259748
TG	contig0005	146361	277276	contig0005	128876	259749
CG	contig0005	146366	277281	contig0005	128881	259754
AG	contig0005	146367	277282	contig0005	128882	259755
TC	contig0005	146370	277285	contig0005	128885	259758
CG	contig0005	146372	277287	contig0005	128887	259760
AC	contig0005	146374	277289	contig0005	128889	259762
CG	contig0005	146375	277290	contig0005	128890	259763
AG	contig0005	146380	277295	contig0005	128895	259768
TC	contig0005	146382	277297	contig0005	128897	259770
TG	contig0005	146385	277300	contig0005	128900	259773
TC	contig0005	146391	277306	contig0005	128906	259779
AG	contig0005	146403	277318	contig0005	128918	259791
AG	contig0005	146481	277396	contig0005	128996	259869
TC	contig0005	146496	277411	contig0005	129011	259884
CT	contig0005	146527	277442	contig0005	129042	259915
AG	contig0005	146535	277450	contig0005	129050	259923
CG	contig0005	146538	277453	contig0005	129053	259926
TC	contig0005	146541	277456	contig0005	129056	259929
CT	contig0005	146598	277513	contig0005	129113	259986
TC	contig0005	146781	277696	contig0005	129296	260169
CT	contig0005	146811	277726	contig0005	129326	260199
CT	contig0005	146853	277768	contig0005	129368	260241
AG	contig0005	146883	277798	contig0005	129397	260270
CT	contig0005	146899	277814	contig0005	129413	260286
CT	contig0005	146968	277883	contig0005	129482	260355
GA	contig0005	146998	277913	contig0005	129512	260385
CA	contig0005	147028	277943	contig0005	129542	260415
TC	contig0005	147055	277970	contig0005	129569	260442
GA	contig0005	147085	278000	contig0005	129599	260472
GA	contig0005	147127	278042	contig0005	129641	260514
GT	contig0005	147132	278047	contig0005	129646	260519
AG	contig0005	147133	278048	contig0005	129647	260520
AC	contig0005	147135	278050	contig0005	129649	260522
GT	contig0005	147139	278054	contig0005	129653	260526
GA	contig0005	147160	278075	contig0005	129674	260547
GA	contig0005	147165	278080	contig0005	129679	260552
GA	contig0005	147172	278087	contig0005	129686	260559
GA	contig0005	147183	278098	contig0005	129697	260570
CG	contig0005	147184	278099	contig0005	129698	260571
GT	contig0005	147214	278129	contig0005	129728	260601
CT	contig0005	147276	278191	contig0005	129790	260663
AG	contig0005	147325	278240	contig0005	129839	260712
AG	contig0005	147328	278243	contig0005	129842	260715
AG	contig0005	147331	278246	contig0005	129845	260718
TG	contig0005	147562	278477	contig0005	130076	260949
TC	contig0005	158538	289453	contig0005	141052	271925
CT	contig0005	323158	454073	contig0006	24978	436605
TC	contig0005	323239	454154	contig0006	25059	436686
TC	contig0005	323244	454159	contig0006	25064	436691
GA	contig0005	323249	454164	contig0006	25068	436695
AG	contig0005	323260	454175	contig0006	25079	436706
AC	contig0005	323263	454178	contig0006	25082	436709
GA	contig0005	323264	454179	contig0006	25083	436710
CT	contig0005	323265	454180	contig0006	25084	436711
TC	contig0005	323287	454202	contig0006	25106	436733
TC	contig0005	323368	454283	contig0006	25187	436814
TC	contig0005	323374	454289	contig0006	25193	436820
AC	contig0005	323494	454409	contig0006	25313	436940
GA	contig0005	323495	454410	contig0006	25314	436941
TC	contig0005	324181	455096	contig0006	26000	437627
TA	contig0005	324187	455102	contig0006	26006	437633
CT	contig0005	324225	455140	contig0006	26044	437671
CT	contig0005	324251	455166	contig0006	26070	437697
AC	contig0005	324289	455204	contig0006	26108	437735
TC	contig0005	324531	455446	contig0006	26350	437977
AG	contig0005	324621	455536	contig0006	26440	438067
TG	contig0005	324709	455624	contig0006	26528	438155
CT	contig0005	324727	455642	contig0006	26546	438173
CA	contig0005	325235	456150	contig0006	27054	438681
TC	contig0005	325297	456212	contig0006	27116	438743
CT	contig0005	325415	456330	contig0006	27234	438861
GA	contig0005	325466	456381	contig0006	27285	438912
TC	contig0005	325469	456384	contig0006	27288	438915
GA	contig0005	325739	456654	contig0006	27558	439185
GA	contig0005	325947	456862	contig0006	27766	439393
CT	contig0005	326050	456965	contig0006	27869	439496
AG	contig0005	326078	456993	contig0006	27897	439524
CT	contig0005	326360	457275	contig0006	28179	439806
GA	contig0005	326384	457299	contig0006	28203	439830
GT	contig0005	326392	457307	contig0006	28211	439838
GA	contig0005	326419	457334	contig0006	28238	439865
TC	contig0005	326476	457391	contig0006	28295	439922
GT	contig0005	326491	457406	contig0006	28310	439937
TA	contig0005	326527	457442	contig0006	28346	439973
CA	contig0005	326559	457474	contig0006	28378	440005
CT	contig0005	326568	457483	contig0006	28387	440014
AG	contig0005	326575	457490	contig0006	28394	440021
AG	contig0005	326582	457497	contig0006	28401	440028
AG	contig0005	326631	457546	contig0006	28450	440077
GA	contig0005	326660	457575	contig0006	28479	440106
AG	contig0005	326665	457580	contig0006	28484	440111
GA	contig0005	326666	457581	contig0006	28485	440112
TC	contig0005	326668	457583	contig0006	28487	440114
AG	contig0005	326672	457587	contig0006	28491	440118
CA	contig0005	326674	457589	contig0006	28493	440120
TG	contig0005	326676	457591	contig0006	28495	440122
AG	contig0005	326680	457595	contig0006	28499	440126
GA	contig0005	326684	457599	contig0006	28503	440130
GA	contig0005	326685	457600	contig0006	28504	440131
CT	contig0005	326725	457640	contig0006	28544	440171
CT	contig0005	326728	457643	contig0006	28547	440174
CT	contig0005	326767	457682	contig0006	28586	440213
CT	contig0005	326770	457685	contig0006	28589	440216
CT	contig0005	326794	457709	contig0006	28613	440240
CA	contig0005	326798	457713	contig0006	28617	440244
AG	contig0005	326800	457715	contig0006	28619	440246
TC	contig0005	326803	457718	contig0006	28622	440249
GA	contig0005	326818	457733	contig0006	28637	440264
CT	contig0005	326839	457754	contig0006	28658	440285
CT	contig0005	326854	457769	contig0006	28673	440300
AG	contig0005	326920	457835	contig0006	28739	440366
TC	contig0005	326932	457847	contig0006	28751	440378
CA	contig0005	326941	457856	contig0006	28760	440387
TC	contig0005	326953	457868	contig0006	28772	440399
TC	contig0005	327007	457922	contig0006	28826	440453
CT	contig0005	327056	457971	contig0006	28875	440502
CA	contig0005	327115	458030	contig0006	28934	440561
GA	contig0005	327235	458150	contig0006	29054	440681
CT	contig0005	327251	458166	contig0006	29070	440697
CT	contig0005	327314	458229	contig0006	29133	440760
GC	contig0005	327319	458234	contig0006	29138	440765
GA	contig0005	327493	458408	contig0006	29312	440939
GA	contig0005	327503	458418	contig0006	29322	440949
TC	contig0005	327514	458429	contig0006	29333	440960
GT	contig0005	327562	458477	contig0006	29381	441008
AG	contig0005	327574	458489	contig0006	29393	441020
TC	contig0005	327589	458504	contig0006	29408	441035
TC	contig0005	327625	458540	contig0006	29444	441071
TC	contig0005	327631	458546	contig0006	29450	441077
CT	contig0005	327680	458595	contig0006	29499	441126
GA	contig0005	327748	458663	contig0006	29567	441194
CT	contig0005	327835	458750	contig0006	29654	441281
CT	contig0005	327841	458756	contig0006	29660	441287
CG	contig0005	327844	458759	contig0006	29663	441290
GA	contig0005	327951	458866	contig0006	29770	441397
TC	contig0005	327961	458876	contig0006	29779	441406
GC	contig0005	327962	458877	contig0006	29780	441407
GA	contig0005	327963	458878	contig0006	29781	441408
AC	contig0005	327965	458880	contig0006	29783	441410
GA	contig0005	327998	458913	contig0006	29816	441443
GT	contig0005	328003	458918	contig0006	29821	441448
AC	contig0005	328048	458963	contig0006	29866	441493
AG	contig0005	328049	458964	contig0006	29867	441494
GA	contig0005	328054	458969	contig0006	29872	441499
GA	contig0005	328127	459042	contig0006	29945	441572
CT	contig0005	328133	459048	contig0006	29951	441578
TC	contig0005	328138	459053	contig0006	29956	441583
GT	contig0005	328145	459060	contig0006	29963	441590
TC	contig0005	328397	459312	contig0006	30215	441842
CT	contig0005	328400	459315	contig0006	30218	441845
AG	contig0005	328439	459354	contig0006	30257	441884
GC	contig0005	328484	459399	contig0006	30302	441929
TG	contig0005	328487	459402	contig0006	30305	441932
TC	contig0005	328490	459405	contig0006	30308	441935
TC	contig0005	328499	459414	contig0006	30317	441944
AG	contig0005	328511	459426	contig0006	30329	441956
AG	contig0005	328547	459462	contig0006	30365	441992
AG	contig0005	328558	459473	contig0006	30376	442003
AG	contig0005	328571	459486	contig0006	30389	442016
AC	contig0005	328583	459498	contig0006	30401	442028
CG	contig0005	328589	459504	contig0006	30407	442034
AG	contig0005	328592	459507	contig0006	30410	442037
GA	contig0005	328598	459513	contig0006	30416	442043
GA	contig0005	328627	459542	contig0006	30445	442072
TC	contig0005	328738	459653	contig0006	30556	442183
AG	contig0005	328757	459672	contig0006	30575	442202
GC	contig0005	328763	459678	contig0006	30581	442208
GA	contig0005	328772	459687	contig0006	30590	442217
GT	contig0005	328789	459704	contig0006	30607	442234
GA	contig0005	328793	459708	contig0006	30611	442238
TC	contig0005	328799	459714	contig0006	30617	442244
TC	contig0005	328810	459725	contig0006	30628	442255
AT	contig0005	328814	459729	contig0006	30632	442259
AC	contig0005	328826	459741	contig0006	30644	442271
TC	contig0005	328829	459744	contig0006	30647	442274
TG	contig0005	328838	459753	contig0006	30656	442283
CT	contig0005	328844	459759	contig0006	30662	442289
TC	contig0005	328849	459764	contig0006	30667	442294
AG	contig0005	328850	459765	contig0006	30668	442295
CT	contig0005	328865	459780	contig0006	30683	442310
CA	contig0005	328886	459801	contig0006	30704	442331
AG	contig0005	328901	459816	contig0006	30719	442346
TA	contig0005	328915	459830	contig0006	30733	442360
CT	contig0005	328916	459831	contig0006	30734	442361
AG	contig0005	328917	459832	contig0006	30735	442362
AG	contig0005	328925	459840	contig0006	30743	442370
AC	contig0005	328940	459855	contig0006	30758	442385
CA	contig0005	328943	459858	contig0006	30761	442388
AG	contig0005	328949	459864	contig0006	30767	442394
CT	contig0005	328952	459867	contig0006	30770	442397
CT	contig0005	328996	459911	contig0006	30814	442441
CT	contig0005	328997	459912	contig0006	30815	442442
CG	contig0005	329006	459921	contig0006	30824	442451
CT	contig0005	329008	459923	contig0006	30826	442453
TC	contig0005	329027	459942	contig0006	30845	442472
AG	contig0005	329030	459945	contig0006	30848	442475
TG	contig0005	329078	459993	contig0006	30896	442523
CT	contig0005	329081	459996	contig0006	30899	442526
AC	contig0005	329084	459999	contig0006	30902	442529
GC	contig0005	329108	460023	contig0006	30926	442553
AG	contig0005	329117	460032	contig0006	30935	442562
GC	contig0005	329123	460038	contig0006	30941	442568
TG	contig0005	329129	460044	contig0006	30947	442574
GA	contig0005	329132	460047	contig0006	30950	442577
GA	contig0005	329144	460059	contig0006	30962	442589
AG	contig0005	329150	460065	contig0006	30968	442595
CG	contig0005	329156	460071	contig0006	30974	442601
CT	contig0005	329162	460077	contig0006	30980	442607
TC	contig0010	88848	575024	contig0009	88842	541838
CT	contig0010	91696	577872	contig0009	91867	544863
TA	contig0010	91698	577874	contig0009	91869	544865
CT	contig0010	91699	577875	contig0009	91870	544866
TC	contig0010	91703	577879	contig0009	91874	544870
AG	contig0010	91704	577880	contig0009	91875	544871
TC	contig0010	91706	577882	contig0009	91879	544875
GC	contig0011	1527	579409	contig0011	83	546484
TG	contig0011	1530	579412	contig0011	86	546487
GC	contig0011	1533	579415	contig0011	89	546490
AC	contig0011	1534	579416	contig0011	90	546491
CA	contig0011	1535	579417	contig0011	91	546492
AG	contig0011	1539	579421	contig0011	95	546496
TC	contig0011	1540	579422	contig0011	96	546497
TG	contig0011	1545	579427	contig0011	101	546502
AG	contig0011	1548	579430	contig0011	104	546505
AC	contig0011	1554	579436	contig0011	110	546511
AC	contig0011	1557	579439	contig0011	113	546514
TG	contig0011	1560	579442	contig0011	116	546517
TC	contig0011	1563	579445	contig0011	119	546520
AT	contig0011	1566	579448	contig0011	122	546523
TC	contig0011	1569	579451	contig0011	125	546526
GC	contig0011	1572	579454	contig0011	128	546529
TG	contig0011	1589	579471	contig0011	145	546546
CG	contig0011	1590	579472	contig0011	146	546547
GA	contig0011	1594	579476	contig0011	150	546551
TG	contig0012	20	579596	contig0011	182	546583
CG	contig0012	188	579764	contig0011	350	546751
CT	contig0012	189	579765	contig0011	351	546752
GT	contig0012	33705	613281	contig0011	33867	580268
GA	contig0012	65166	644742	contig0012	16344	611700
CT	contig0012	65167	644743	contig0012	16345	611701
GC	contig0012	65256	644832	contig0012	16434	611790
GA	contig0012	65257	644833	contig0012	16435	611791
GA	contig0012	65261	644837	contig0012	16439	611795
GT	contig0012	72967	652543	contig0012	24145	619501
TC	contig0012	114515	694091	contig0012	65693	661049
GA	contig0012	114625	694201	contig0012	65803	661159
GA	contig0012	114628	694204	contig0012	65806	661162
GA	contig0014	61882	795862	contig0014	61877	763525
GC	contig0014	63076	797056	contig0014	63071	764719
CT	contig0014	63124	797104	contig0014	63119	764767
CT	contig0014	63400	797380	contig0014	63395	765043
TC	contig0014	63754	797734	contig0014	63749	765397
CT	contig0014	63892	797872	contig0014	63887	765535
CT	contig0014	64186	798166	contig0014	64181	765829
TC	contig0014	64311	798291	contig0014	64306	765954
CT	contig0014	64483	798463	contig0014	64478	766126
CT	contig0014	64724	798704	contig0014	64717	766365
AG	contig0014	64809	798789	contig0014	64802	766450
CT	contig0014	64812	798792	contig0014	64805	766453
TC	contig0014	65909	799889	contig0014	65902	767550
TC	contig0014	66440	800420	contig0014	66433	768081
CT	contig0014	66911	800891	contig0014	66904	768552
CT	contig0014	67025	801005	contig0014	67018	768666
TC	contig0014	72384	806364	contig0014	72378	774026
TC	contig0014	72444	806424	contig0014	72438	774086
AG	contig0014	72546	806526	contig0014	72540	774188
CA	contig0014	72558	806538	contig0014	72552	774200
TC	contig0014	72585	806565	contig0014	72579	774227
AG	contig0014	72615	806595	contig0014	72609	774257
AC	contig0014	72678	806658	contig0014	72672	774320
AT	contig0014	72756	806736	contig0014	72750	774398
GC	contig0014	72791	806771	contig0014	72785	774433
TC	contig0014	72861	806841	contig0014	72855	774503
GT	contig0014	72864	806844	contig0014	72858	774506
AG	contig0014	72885	806865	contig0014	72879	774527
TG	contig0014	72982	806962	contig0014	72976	774624
CT	contig0014	73158	807138	contig0014	73152	774800
AG	contig0014	73215	807195	contig0014	73209	774857
AG	contig0014	73223	807203	contig0014	73217	774865
CG	contig0014	73257	807237	contig0014	73251	774899
TC	contig0014	73377	807357	contig0014	73371	775019
TC	contig0014	73386	807366	contig0014	73380	775028
CT	contig0014	73506	807486	contig0014	73500	775148
CT	contig0014	73530	807510	contig0014	73524	775172
AT	contig0014	73569	807549	contig0014	73563	775211
GC	contig0014	73572	807552	contig0014	73566	775214
GA	contig0014	73638	807618	contig0014	73632	775280
CT	contig0014	73659	807639	contig0014	73653	775301
AG	contig0014	73671	807651	contig0014	73665	775313
TC	contig0014	73674	807654	contig0014	73668	775316
TC	contig0014	73767	807747	contig0014	73761	775409
TC	contig0014	73779	807759	contig0014	73773	775421
TC	contig0014	73902	807882	contig0014	73896	775544
CG	contig0014	73946	807926	contig0014	73940	775588
AG	contig0014	73956	807936	contig0014	73949	775597
AG	contig0014	74075	808055	contig0014	74068	775716
TC	contig0014	74423	808403	contig0014	74416	776064
GC	contig0014	74426	808406	contig0014	74419	776067
GA	contig0014	74678	808658	contig0014	74671	776319
AG	contig0014	74771	808751	contig0014	74764	776412
CT	contig0014	74909	808889	contig0014	74902	776550
TC	contig0014	74912	808892	contig0014	74905	776553
CT	contig0014	74915	808895	contig0014	74908	776556
TC	contig0014	74984	808964	contig0014	74977	776625
CG	contig0014	75107	809087	contig0014	75100	776748
CG	contig0014	75113	809093	contig0014	75106	776754
CT	contig0014	75116	809096	contig0014	75109	776757
TC	contig0014	75240	809220	contig0014	75233	776881
TC	contig0014	75261	809241	contig0014	75254	776902
CT	contig0014	75272	809252	contig0014	75265	776913
CT	contig0014	75278	809258	contig0014	75271	776919
CT	contig0014	75299	809279	contig0014	75292	776940
TC	contig0014	75338	809318	contig0014	75331	776979
AG	contig0014	75347	809327	contig0014	75340	776988
AG	contig0014	75641	809621	contig0014	75634	777282
CT	contig0014	75722	809702	contig0014	75715	777363
CT	contig0014	75757	809737	contig0014	75750	777398
AG	contig0014	75773	809753	contig0014	75766	777414
CT	contig0014	75866	809846	contig0014	75859	777507
CG	contig0014	75875	809855	contig0014	75868	777516
TC	contig0014	75905	809885	contig0014	75898	777546
CT	contig0014	75908	809888	contig0014	75901	777549
AG	contig0014	76011	809991	contig0014	76004	777652
AG	contig0014	76015	809995	contig0014	76008	777656
CA	contig0014	76021	810001	contig0014	76014	777662
GA	contig0014	76022	810002	contig0014	76015	777663
CA	contig0014	76087	810067	contig0014	76080	777728
GA	contig0014	76158	810138	contig0014	76151	777799
GA	contig0014	76161	810141	contig0014	76154	777802
GC	contig0014	76236	810216	contig0014	76229	777877
CT	contig0014	76469	810449	contig0014	76462	778110
AG	contig0014	76610	810590	contig0014	76603	778251
AG	contig0014	76793	810773	contig0014	76786	778434
TC	contig0014	76805	810785	contig0014	76798	778446
TC	contig0014	76814	810794	contig0014	76807	778455
TC	contig0014	76823	810803	contig0014	76816	778464
TC	contig0014	76835	810815	contig0014	76828	778476
CT	contig0014	76838	810818	contig0014	76831	778479
TC	contig0014	76839	810819	contig0014	76832	778480
AG	contig0014	76879	810859	contig0014	76872	778520
AC	contig0014	76907	810887	contig0014	76900	778548
CT	contig0014	77012	810992	contig0014	77005	778653
TC	contig0014	77028	811008	contig0014	77021	778669
CT	contig0014	77054	811034	contig0014	77047	778695
GA	contig0014	77081	811061	contig0014	77074	778722
AG	contig0014	77099	811079	contig0014	77092	778740
CT	contig0014	77105	811085	contig0014	77098	778746
AG	contig0014	77111	811091	contig0014	77104	778752
AG	contig0014	77117	811097	contig0014	77110	778758
GC	contig0014	77143	811123	contig0014	77136	778784
GC	contig0014	77144	811124	contig0014	77137	778785
GA	contig0014	77147	811127	contig0014	77140	778788
CG	contig0014	77150	811130	contig0014	77143	778791
CT	contig0014	77161	811141	contig0014	77154	778802
GA	contig0014	77165	811145	contig0014	77158	778806
AG	contig0014	77198	811178	contig0014	77191	778839
AC	contig0014	77201	811181	contig0014	77194	778842
TC	contig0014	77204	811184	contig0014	77197	778845
AG	contig0014	77268	811248	contig0014	77261	778909
AG	contig0014	77278	811258	contig0014	77271	778919
TG	contig0014	77291	811271	contig0014	77284	778932
TC	contig0014	77294	811274	contig0014	77287	778935
CT	contig0014	77306	811286	contig0014	77299	778947
TC	contig0014	77309	811289	contig0014	77302	778950
AG	contig0014	77362	811342	contig0014	77355	779003
AG	contig0014	77364	811344	contig0014	77357	779005
AG	contig0014	77388	811368	contig0014	77381	779029
GA	contig0014	77392	811372	contig0014	77385	779033
TC	contig0014	77393	811373	contig0014	77386	779034
AG	contig0014	77397	811377	contig0014	77390	779038
TC	contig0014	77406	811386	contig0014	77399	779047
TG	contig0014	77481	811461	contig0014	77474	779122
GA	contig0014	77646	811626	contig0014	77639	779287
TG	contig0014	78454	812434	contig0014	78447	780095
CT	contig0014	78455	812435	contig0014	78448	780096
TC	contig0014	78457	812437	contig0014	78450	780098
AG	contig0014	78460	812440	contig0014	78453	780101
GA	contig0014	78463	812443	contig0014	78456	780104
CT	contig0014	78472	812452	contig0014	78465	780113
AG	contig0014	78746	812726	contig0014	78739	780387
GT	contig0014	78823	812803	contig0014	78816	780464
GC	contig0014	78945	812925	contig0014	78938	780586
TC	contig0015	7488	823842	contig0014	79107	780755
GT	contig0015	8050	824404	contig0014	79667	781315
AG	contig0015	8337	824691	contig0014	79954	781602
GA	contig0015	8340	824694	contig0014	79957	781605
GA	contig0015	8349	824703	contig0014	79966	781614
AG	contig0015	8427	824781	contig0014	80044	781692
CA	contig0015	8457	824811	contig0014	80074	781722
GA	contig0015	8548	824902	contig0014	80165	781813
GC	contig0015	8550	824904	contig0014	80167	781815
TC	contig0015	8570	824924	contig0014	80187	781835
CT	contig0015	8613	824967	contig0014	80230	781878
TC	contig0015	9333	825687	contig0014	80950	782598
CT	contig0015	9494	825848	contig0014	81111	782759
TC	contig0015	9495	825849	contig0014	81112	782760
CG	contig0015	9642	825996	contig0014	81259	782907
GT	contig0015	9771	826125	contig0014	81388	783036
CT	contig0015	9852	826206	contig0014	81469	783117
CT	contig0015	10365	826719	contig0014	81982	783630
CT	contig0015	10729	827083	contig0014	82346	783994
AG	contig0015	10971	827325	contig0014	82588	784236
CA	contig0015	11239	827593	contig0014	82857	784505
TG	contig0016	47544	897590	contig0015	47537	854489
CT	contig0016	47547	897593	contig0015	47540	854492
CT	contig0016	47548	897594	contig0015	47541	854493
CG	contig0016	47550	897596	contig0015	47543	854495
TC	contig0016	47562	897608	contig0015	47555	854507
TC	contig0016	47565	897611	contig0015	47558	854510
GA	contig0016	47580	897626	contig0015	47573	854525
GA	contig0018	21072	1031324	contig0019	1	988399
CT	contig0018	21073	1031325	contig0019	2	988400
GA	contig0018	21074	1031326	contig0019	3	988401
GA	contig0018	21075	1031327	contig0019	4	988402
AG	contig0018	21076	1031328	contig0019	8	988406
GA	contig0019	8921	1040250	contig0019	8930	997328
GA	contig0019	9001	1040330	contig0019	9010	997408
CT	contig0019	9207	1040536	contig0019	9216	997614
CT	contig0019	9278	1040607	contig0019	9287	997685
TC	contig0019	9676	1041005	contig0019	9685	998083
TG	contig0019	9682	1041011	contig0019	9691	998089
CT	contig0019	10159	1041488	contig0019	10168	998566
CT	contig0019	10216	1041545	contig0019	10225	998623
GA	contig0019	10339	1041668	contig0019	10348	998746
TC	contig0019	10411	1041740	contig0019	10420	998818
GA	contig0019	10423	1041752	contig0019	10432	998830
CT	contig0019	10435	1041764	contig0019	10444	998842
GA	contig0019	10446	1041775	contig0019	10455	998853
CT	contig0019	10499	1041828	contig0019	10508	998906
AG	contig0019	10583	1041912	contig0019	10592	998990
AG	contig0019	10585	1041914	contig0019	10594	998992
CT	contig0019	10606	1041935	contig0019	10615	999013
CT	contig0019	10624	1041953	contig0019	10633	999031
CT	contig0019	10633	1041962	contig0019	10642	999040
CT	contig0019	10654	1041983	contig0019	10663	999061
CT	contig0019	10724	1042053	contig0019	10733	999131
AG	contig0019	10771	1042100	contig0019	10780	999178
AG	contig0019	10780	1042109	contig0019	10789	999187
CT	contig0019	10781	1042110	contig0019	10790	999188
TC	contig0019	10801	1042130	contig0019	10810	999208
GA	contig0019	10816	1042145	contig0019	10825	999223
CT	contig0019	10897	1042226	contig0019	10906	999304
GA	contig0019	11014	1042343	contig0019	11023	999421
AG	contig0019	11144	1042473	contig0019	11153	999551
GA	contig0019	11346	1042675	contig0019	11355	999753
TA	contig0019	13531	1044860	contig0019	13540	1001938
AG	contig0019	13643	1044972	contig0019	13652	1002050
CT	contig0019	14744	1046073	contig0019	14753	1003151
CT	contig0019	14828	1046157	contig0019	14837	1003235
GT	contig0019	17957	1049286	contig0019	17966	1006364
TC	contig0019	18588	1049917	contig0019	18597	1006995
CT	contig0019	20000	1051329	contig0019	20009	1008407
TC	contig0019	20210	1051539	contig0019	20219	1008617
GA	contig0019	21526	1052855	contig0019	21535	1009933
TC	contig0019	22209	1053538	contig0019	22218	1010616
GA	contig0019	24533	1055862	contig0019	24542	1012940
TC	contig0019	24925	1056254	contig0019	24934	1013332
CT	contig0019	25624	1056953	contig0019	25633	1014031
TC	contig0019	25758	1057087	contig0019	25767	1014165
AG	contig0019	25808	1057137	contig0019	25816	1014214
GC	contig0019	25819	1057148	contig0019	25827	1014225
TA	contig0019	25820	1057149	contig0019	25828	1014226
AG	contig0019	25825	1057154	contig0019	25833	1014231
TG	contig0019	25828	1057157	contig0019	25836	1014234
CG	contig0019	25829	1057158	contig0019	25837	1014235
GA	contig0019	25831	1057160	contig0019	25839	1014237
AG	contig0019	25834	1057163	contig0019	25842	1014240
TC	contig0019	25845	1057174	contig0019	25848	1014246
AG	contig0019	25849	1057178	contig0019	25852	1014250
AG	contig0019	25852	1057181	contig0019	25855	1014253
CT	contig0019	25857	1057186	contig0019	25860	1014258
TG	contig0019	25861	1057190	contig0019	25864	1014262
AG	contig0019	25874	1057203	contig0019	25877	1014275
CT	contig0019	25875	1057204	contig0019	25878	1014276
GA	contig0019	25888	1057217	contig0019	25901	1014299
TC	contig0019	25910	1057239	contig0019	25923	1014321
AG	contig0019	25939	1057268	contig0019	25952	1014350
AC	contig0019	25960	1057289	contig0019	25973	1014371
TC	contig0019	25982	1057311	contig0019	25995	1014393
CT	contig0019	25985	1057314	contig0019	25998	1014396
TC	contig0019	25991	1057320	contig0019	26004	1014402
TC	contig0019	25992	1057321	contig0019	26005	1014403
TC	contig0019	26001	1057330	contig0019	26014	1014412
TC	contig0019	26009	1057338	contig0019	26022	1014420
TG	contig0019	26012	1057341	contig0019	26025	1014423
AG	contig0019	26046	1057375	contig0019	26059	1014457
GT	contig0019	26049	1057378	contig0019	26062	1014460
AG	contig0019	26051	1057380	contig0019	26064	1014462
AC	contig0019	26053	1057382	contig0019	26066	1014464
AG	contig0019	26055	1057384	contig0019	26068	1014466
CA	contig0019	26056	1057385	contig0019	26069	1014467
GA	contig0019	26061	1057390	contig0019	26074	1014472
AG	contig0019	26062	1057391	contig0019	26075	1014473
CT	contig0019	26072	1057401	contig0019	26085	1014483
GC	contig0019	26073	1057402	contig0019	26086	1014484
AG	contig0019	26076	1057405	contig0019	26089	1014487
TC	contig0019	26081	1057410	contig0019	26094	1014492
CT	contig0019	26082	1057411	contig0019	26095	1014493
GC	contig0019	26084	1057413	contig0019	26097	1014495
TC	contig0019	26087	1057416	contig0019	26100	1014498
AG	contig0019	26089	1057418	contig0019	26102	1014500
TC	contig0019	26093	1057422	contig0019	26106	1014504
TC	contig0019	26094	1057423	contig0019	26107	1014505
GA	contig0019	26099	1057428	contig0019	26112	1014510
TC	contig0019	26102	1057431	contig0019	26115	1014513
AC	contig0019	26119	1057448	contig0019	26132	1014530
GA	contig0019	26128	1057457	contig0019	26141	1014539
TG	contig0019	26144	1057473	contig0019	26157	1014555
TC	contig0019	26145	1057474	contig0019	26158	1014556
CA	contig0019	26146	1057475	contig0019	26159	1014557
TC	contig0019	26153	1057482	contig0019	26166	1014564
TC	contig0019	26163	1057492	contig0019	26176	1014574
AG	contig0019	26165	1057494	contig0019	26178	1014576
AG	contig0019	26175	1057504	contig0019	26188	1014586
CG	contig0019	26177	1057506	contig0019	26190	1014588
AG	contig0019	26186	1057515	contig0019	26199	1014597
TC	contig0019	26189	1057518	contig0019	26202	1014600
AC	contig0019	26193	1057522	contig0019	26206	1014604
GC	contig0019	26195	1057524	contig0019	26208	1014606
AG	contig0019	26196	1057525	contig0019	26209	1014607
AG	contig0019	26201	1057530	contig0019	26214	1014612
GC	contig0019	26207	1057536	contig0019	26220	1014618
CA	contig0019	26212	1057541	contig0019	26225	1014623
CT	contig0019	26222	1057551	contig0019	26235	1014633
TC	contig0019	26231	1057560	contig0019	26244	1014642
TC	contig0019	26234	1057563	contig0019	26247	1014645
GA	contig0019	26235	1057564	contig0019	26248	1014646
CA	contig0019	26236	1057565	contig0019	26249	1014647
GA	contig0019	26246	1057575	contig0019	26259	1014657
GC	contig0019	26264	1057593	contig0019	26277	1014675
TC	contig0019	26276	1057605	contig0019	26289	1014687
AG	contig0019	26277	1057606	contig0019	26290	1014688
CG	contig0019	26288	1057617	contig0019	26301	1014699
TC	contig0019	26291	1057620	contig0019	26304	1014702
TC	contig0019	26300	1057629	contig0019	26313	1014711
CT	contig0019	26303	1057632	contig0019	26316	1014714
TC	contig0019	26306	1057635	contig0019	26319	1014717
CT	contig0019	26315	1057644	contig0019	26328	1014726
AG	contig0019	26318	1057647	contig0019	26331	1014729
AG	contig0019	26333	1057662	contig0019	26346	1014744
CT	contig0019	26339	1057668	contig0019	26352	1014750
TC	contig0019	26344	1057673	contig0019	26357	1014755
GC	contig0019	26351	1057680	contig0019	26364	1014762
CT	contig0019	26360	1057689	contig0019	26373	1014771
CT	contig0019	26384	1057713	contig0019	26397	1014795
CT	contig0019	26386	1057715	contig0019	26399	1014797
TG	contig0019	26390	1057719	contig0019	26403	1014801
CG	contig0019	26394	1057723	contig0019	26407	1014805
CT	contig0019	26399	1057728	contig0019	26412	1014810
GT	contig0019	26402	1057731	contig0019	26415	1014813
CA	contig0019	26403	1057732	contig0019	26416	1014814
GT	contig0019	26405	1057734	contig0019	26418	1014816
TC	contig0019	26408	1057737	contig0019	26421	1014819
AG	contig0019	26413	1057742	contig0019	26426	1014824
TC	contig0019	26414	1057743	contig0019	26427	1014825
GA	contig0019	26468	1057797	contig0019	26481	1014879
TC	contig0019	26471	1057800	contig0019	26484	1014882
TC	contig0019	26489	1057818	contig0019	26502	1014900
AG	contig0019	26490	1057819	contig0019	26503	1014901
GA	contig0019	26495	1057824	contig0019	26508	1014906
AG	contig0019	26503	1057832	contig0019	26516	1014914
AT	contig0019	26504	1057833	contig0019	26517	1014915
TC	contig0019	26515	1057844	contig0019	26528	1014926
AG	contig0019	26519	1057848	contig0019	26532	1014930
GT	contig0019	26534	1057863	contig0019	26547	1014945
TA	contig0019	26537	1057866	contig0019	26550	1014948
AC	contig0019	26540	1057869	contig0019	26553	1014951
TC	contig0019	26551	1057880	contig0019	26564	1014962
TC	contig0019	26553	1057882	contig0019	26566	1014964
CT	contig0019	26567	1057896	contig0019	26580	1014978
TC	contig0019	26575	1057904	contig0019	26588	1014986
AG	contig0019	26576	1057905	contig0019	26589	1014987
TC	contig0019	26586	1057915	contig0019	26599	1014997
GA	contig0019	26591	1057920	contig0019	26604	1015002
CA	contig0019	26612	1057941	contig0019	26625	1015023
TC	contig0019	26642	1057971	contig0019	26655	1015053
TC	contig0019	26645	1057974	contig0019	26658	1015056
CT	contig0019	27833	1059162	contig0019	27846	1016244
GT	contig0019	29133	1060462	contig0019	29146	1017544
TC	contig0019	29582	1060911	contig0019	29595	1017993
CT	contig0019	31838	1063167	contig0019	31851	1020249
CT	contig0019	32025	1063354	contig0019	32038	1020436
CT	contig0019	32975	1064304	contig0019	32988	1021386
CT	contig0019	33960	1065289	contig0019	33973	1022371
AG	contig0019	34014	1065343	contig0019	34027	1022425
AG	contig0019	35331	1066660	contig0019	35344	1023742
AG	contig0019	36333	1067662	contig0019	36345	1024743
GA	contig0022	133843	1260608	contig0023	133837	1218661
TC	contig0022	188845	1315610	contig0023	188839	1273663
TG	contig0022	201149	1327914	contig0024	2209	1286136
AC	contig0022	278908	1405673	contig0024	79968	1363895
TC	contig0024	13704	1445923	contig0027	14503	1405955
CT	contig0026	201	1484079	contig0029	195	1444086
TG	contig0026	2295	1486173	contig0029	2289	1446180
GA	contig0026	2337	1486215	contig0029	2331	1446222
CT	contig0026	2504	1486382	contig0029	2498	1446389
GA	contig0026	2541	1486419	contig0029	2535	1446426
AC	contig0026	2727	1486605	contig0029	2721	1446612
AC	contig0026	2907	1486785	contig0029	2901	1446792
TC	contig0026	2989	1486867	contig0029	2983	1446874
AG	contig0026	3090	1486968	contig0029	3084	1446975
TC	contig0026	3195	1487073	contig0029	3189	1447080
GA	contig0026	3389	1487267	contig0029	3383	1447274
AG	contig0026	3560	1487438	contig0029	3554	1447445
TC	contig0026	3676	1487554	contig0029	3670	1447561
GA	contig0026	3990	1487868	contig0029	3984	1447875
GA	contig0026	12012	1495890	contig0029	12006	1455897
CT	contig0026	12044	1495922	contig0029	12038	1455929
AG	contig0026	12081	1495959	contig0029	12075	1455966
AG	contig0026	12105	1495983	contig0029	12099	1455990
TC	contig0026	12228	1496106	contig0029	12222	1456113
TC	contig0026	12411	1496289	contig0029	12405	1456296
GA	contig0026	12843	1496721	contig0029	12837	1456728
AG	contig0026	12942	1496820	contig0029	12936	1456827
CT	contig0026	13001	1496879	contig0029	12995	1456886
GA	contig0026	13296	1497174	contig0029	13290	1457181
AG	contig0026	13416	1497294	contig0029	13410	1457301
CT	contig0026	13952	1497830	contig0029	13946	1457837
TC	contig0026	13992	1497870	contig0029	13986	1457877
TC	contig0026	15033	1498911	contig0029	15027	1458918
CT	contig0026	17444	1501322	contig0029	17437	1461328
CA	contig0026	17449	1501327	contig0029	17442	1461333
GC	contig0026	17456	1501334	contig0029	17449	1461340
AG	contig0026	17459	1501337	contig0029	17452	1461343
TC	contig0026	17462	1501340	contig0029	17455	1461346
GC	contig0026	17471	1501349	contig0029	17464	1461355
TC	contig0026	17477	1501355	contig0029	17470	1461361
GA	contig0026	17481	1501359	contig0029	17474	1461365
GC	contig0026	17486	1501364	contig0029	17479	1461370
GC	contig0026	17495	1501373	contig0029	17488	1461379
TC	contig0026	17496	1501374	contig0029	17489	1461380
GA	contig0026	17507	1501385	contig0029	17500	1461391
CT	contig0026	17519	1501397	contig0029	17512	1461403
TC	contig0026	17540	1501418	contig0029	17533	1461424
AG	contig0026	18116	1501994	contig0029	18109	1462000
GA	contig0026	18626	1502504	contig0029	18619	1462510
GC	contig0026	18642	1502520	contig0029	18635	1462526
GA	contig0026	18717	1502595	contig0029	18710	1462601
CT	contig0026	18719	1502597	contig0029	18712	1462603
AG	contig0026	18885	1502763	contig0029	18878	1462769
CT	contig0026	18891	1502769	contig0029	18884	1462775
TC	contig0026	19059	1502937	contig0029	19052	1462943
TC	contig0026	19895	1503773	contig0029	19888	1463779
CT	contig0026	20625	1504503	contig0029	20617	1464508
GA	contig0026	69729	1553607	contig0029	69721	1513612
GC	contig0026	69755	1553633	contig0029	69747	1513638
AC	contig0026	69764	1553642	contig0029	69756	1513647
GA	contig0026	69852	1553730	contig0029	69844	1513735
AG	contig0026	69876	1553754	contig0029	69868	1513759
TC	contig0026	70007	1553885	contig0029	69999	1513890
CT	contig0026	70152	1554030	contig0029	70144	1514035
AG	contig0026	70204	1554082	contig0029	70196	1514087
GT	contig0026	70246	1554124	contig0029	70238	1514129
CT	contig0026	70296	1554174	contig0029	70288	1514179
CT	contig0026	70325	1554203	contig0029	70317	1514208
TC	contig0026	70387	1554265	contig0029	70379	1514270
TC	contig0026	70411	1554289	contig0029	70403	1514294
GA	contig0026	70413	1554291	contig0029	70405	1514296
CT	contig0026	70415	1554293	contig0029	70407	1514298
TC	contig0026	70490	1554368	contig0029	70482	1514373
CT	contig0026	70552	1554430	contig0029	70544	1514435
AC	contig0026	70589	1554467	contig0029	70581	1514472
CT	contig0026	70629	1554507	contig0029	70621	1514512
CT	contig0026	70655	1554533	contig0029	70647	1514538
AG	contig0026	70661	1554539	contig0029	70653	1514544
GA	contig0026	70681	1554559	contig0029	70673	1514564
CG	contig0026	70877	1554755	contig0029	70869	1514760
AG	contig0026	71013	1554891	contig0029	71005	1514896
GA	contig0026	71076	1554954	contig0029	71069	1514960
TC	contig0026	71185	1555063	contig0029	71178	1515069
TC	contig0026	71203	1555081	contig0029	71196	1515087
GA	contig0026	71388	1555266	contig0029	71381	1515272
TC	contig0026	71414	1555292	contig0029	71407	1515298
GA	contig0026	71445	1555323	contig0029	71438	1515329
GA	contig0026	71478	1555356	contig0029	71471	1515362
TC	contig0026	71509	1555387	contig0029	71502	1515393
GA	contig0026	71525	1555403	contig0029	71518	1515409
AG	contig0026	71546	1555424	contig0029	71539	1515430
GA	contig0026	71663	1555541	contig0029	71656	1515547
TC	contig0026	71720	1555598	contig0029	71713	1515604
GT	contig0026	71732	1555610	contig0029	71725	1515616
TG	contig0026	71767	1555645	contig0029	71760	1515651
TC	contig0026	71816	1555694	contig0029	71809	1515700
AG	contig0026	71823	1555701	contig0029	71816	1515707
AG	contig0026	71904	1555782	contig0029	71897	1515788
AG	contig0026	71907	1555785	contig0029	71900	1515791
AG	contig0026	72095	1555973	contig0029	72088	1515979
AG	contig0026	72128	1556006	contig0029	72121	1516012
CT	contig0026	72251	1556129	contig0029	72244	1516135
TC	contig0026	72417	1556295	contig0029	72410	1516301
TC	contig0026	72478	1556356	contig0029	72471	1516362
TC	contig0026	72509	1556387	contig0029	72502	1516393
GT	contig0026	72572	1556450	contig0029	72565	1516456
GT	contig0026	72602	1556480	contig0029	72595	1516486
GC	contig0026	72613	1556491	contig0029	72606	1516497
CT	contig0026	72633	1556511	contig0029	72626	1516517
GA	contig0026	72735	1556613	contig0029	72728	1516619
TC	contig0026	72886	1556764	contig0029	72879	1516770
CT	contig0026	72910	1556788	contig0029	72903	1516794
CT	contig0026	72930	1556808	contig0029	72923	1516814
AG	contig0026	72933	1556811	contig0029	72926	1516817
TG	contig0026	72939	1556817	contig0029	72932	1516823
TC	contig0026	72940	1556818	contig0029	72933	1516824
AG	contig0026	72942	1556820	contig0029	72935	1516826
GA	contig0026	72943	1556821	contig0029	72936	1516827
TG	contig0026	72946	1556824	contig0029	72939	1516830
TG	contig0026	72949	1556827	contig0029	72942	1516833
AG	contig0026	73122	1557000	contig0029	73115	1517006
CG	contig0026	73166	1557044	contig0029	73159	1517050
GC	contig0026	73167	1557045	contig0029	73160	1517051
CG	contig0026	73175	1557053	contig0029	73168	1517059
CT	contig0026	73176	1557054	contig0029	73169	1517060
TC	contig0026	73181	1557059	contig0029	73174	1517065
CT	contig0026	73185	1557063	contig0029	73178	1517069
AG	contig0026	73806	1557684	contig0029	73799	1517690
TC	contig0026	73818	1557696	contig0029	73811	1517702
AT	contig0026	73821	1557699	contig0029	73814	1517705
AG	contig0026	73860	1557738	contig0029	73853	1517744
TC	contig0026	73913	1557791	contig0029	73906	1517797
CT	contig0026	74036	1557914	contig0029	74029	1517920
GA	contig0026	74132	1558010	contig0029	74125	1518016
CT	contig0026	74431	1558309	contig0029	74424	1518315
CT	contig0026	74621	1558499	contig0029	74614	1518505
AG	contig0026	74623	1558501	contig0029	74616	1518507
AG	contig0026	75025	1558903	contig0029	75018	1518909
AG	contig0026	75061	1558939	contig0029	75054	1518945
GC	contig0026	75067	1558945	contig0029	75060	1518951
GA	contig0026	75181	1559059	contig0029	75174	1519065
AG	contig0026	75202	1559080	contig0029	75195	1519086
AG	contig0026	75283	1559161	contig0029	75276	1519167
GT	contig0026	75295	1559173	contig0029	75288	1519179
TC	contig0026	75333	1559211	contig0029	75326	1519217
CT	contig0026	75337	1559215	contig0029	75330	1519221
AG	contig0026	75503	1559381	contig0029	75496	1519387
GA	contig0026	75541	1559419	contig0029	75534	1519425
TC	contig0026	75908	1559786	contig0029	75901	1519792
AG	contig0026	75997	1559875	contig0029	75990	1519881
CT	contig0026	76049	1559927	contig0029	76042	1519933
TC	contig0026	76222	1560100	contig0029	76215	1520106
CG	contig0026	76244	1560122	contig0029	76237	1520128
AG	contig0026	76305	1560183	contig0029	76298	1520189
TC	contig0026	76349	1560227	contig0029	76342	1520233
TC	contig0026	76369	1560247	contig0029	76362	1520253
CT	contig0026	76484	1560362	contig0029	76477	1520368
CT	contig0026	76679	1560557	contig0029	76672	1520563
TC	contig0026	76768	1560646	contig0029	76761	1520652
CT	contig0026	76918	1560796	contig0029	76911	1520802
AG	contig0026	76920	1560798	contig0029	76913	1520804
AG	contig0026	76932	1560810	contig0029	76925	1520816
AG	contig0026	77163	1561041	contig0029	77156	1521047
CT	contig0026	77172	1561050	contig0029	77165	1521056
AG	contig0026	77196	1561074	contig0029	77189	1521080
GA	contig0026	77252	1561130	contig0029	77245	1521136
TC	contig0026	77265	1561143	contig0029	77258	1521149
CT	contig0026	77334	1561212	contig0029	77327	1521218
CT	contig0026	77544	1561422	contig0029	77537	1521428
TC	contig0026	77577	1561455	contig0029	77570	1521461
CA	contig0026	77904	1561782	contig0029	77897	1521788
TC	contig0026	77936	1561814	contig0029	77929	1521820
CT	contig0026	77972	1561850	contig0029	77946	1521837
TC	contig0026	77980	1561858	contig0029	77954	1521845
AG	contig0026	78084	1561962	contig0029	78077	1521968
TC	contig0026	78093	1561971	contig0029	78086	1521977
AG	contig0026	78102	1561980	contig0029	78095	1521986
GA	contig0026	78103	1561981	contig0029	78096	1521987
GA	contig0026	78104	1561982	contig0029	78097	1521988
CA	contig0026	78275	1562153	contig0029	78268	1522159
GT	contig0026	78304	1562182	contig0029	78297	1522188
AG	contig0026	78314	1562192	contig0029	78307	1522198
TC	contig0026	78330	1562208	contig0029	78323	1522214
AG	contig0026	78349	1562227	contig0029	78342	1522233
GA	contig0026	78351	1562229	contig0029	78344	1522235
GA	contig0026	78354	1562232	contig0029	78347	1522238
GA	contig0026	78373	1562251	contig0029	78366	1522257
AG	contig0026	78575	1562453	contig0029	78568	1522459
AG	contig0026	78690	1562568	contig0029	78683	1522574
AG	contig0026	78693	1562571	contig0029	78686	1522577
AT	contig0026	78702	1562580	contig0029	78695	1522586
GA	contig0026	78726	1562604	contig0029	78719	1522610
GA	contig0026	78750	1562628	contig0029	78743	1522634
GA	contig0026	79245	1563123	contig0029	79238	1523129
AG	contig0026	79773	1563651	contig0029	79766	1523657
GA	contig0026	79785	1563663	contig0029	79778	1523669
CA	contig0026	79818	1563696	contig0029	79811	1523702
GA	contig0026	79845	1563723	contig0029	79838	1523729
AG	contig0026	79872	1563750	contig0029	79865	1523756
AG	contig0026	79896	1563774	contig0029	79889	1523780
AG	contig0026	80118	1563996	contig0029	80111	1524002
GA	contig0026	80125	1564003	contig0029	80118	1524009
AG	contig0026	80194	1564072	contig0029	80187	1524078
GA	contig0026	80549	1564427	contig0029	80542	1524433
CA	contig0026	80561	1564439	contig0029	80554	1524445
AG	contig0026	80570	1564448	contig0029	80563	1524454
CT	contig0026	80572	1564450	contig0029	80565	1524456
GA	contig0026	80627	1564505	contig0029	80620	1524511
AG	contig0026	80675	1564553	contig0029	80668	1524559
AG	contig0026	80684	1564562	contig0029	80677	1524568
AG	contig0026	80790	1564668	contig0029	80783	1524674
GA	contig0026	80900	1564778	contig0029	80893	1524784
TG	contig0026	80928	1564806	contig0029	80921	1524812
TC	contig0026	80957	1564835	contig0029	80950	1524841
TC	contig0026	80966	1564844	contig0029	80959	1524850
AG	contig0026	80995	1564873	contig0029	80988	1524879
TC	contig0026	81020	1564898	contig0029	81013	1524904
CT	contig0026	81053	1564931	contig0029	81046	1524937
AG	contig0026	81059	1564937	contig0029	81052	1524943
AG	contig0026	81068	1564946	contig0029	81061	1524952
GA	contig0026	81077	1564955	contig0029	81070	1524961
GC	contig0026	81086	1564964	contig0029	81079	1524970
TC	contig0026	81089	1564967	contig0029	81082	1524973
GA	contig0026	81097	1564975	contig0029	81090	1524981
GA	contig0026	81104	1564982	contig0029	81097	1524988
CT	contig0026	81158	1565036	contig0029	81151	1525042
AG	contig0026	81215	1565093	contig0029	81208	1525099
AG	contig0026	81230	1565108	contig0029	81223	1525114
CA	contig0026	81386	1565264	contig0029	81379	1525270
GA	contig0026	81446	1565324	contig0029	81439	1525330
AG	contig0026	81475	1565353	contig0029	81468	1525359
GT	contig0026	81896	1565774	contig0029	81889	1525780
TC	contig0026	82083	1565961	contig0029	82076	1525967
AG	contig0026	82127	1566005	contig0029	82120	1526011
CG	contig0026	82129	1566007	contig0029	82122	1526013
TC	contig0026	82132	1566010	contig0029	82125	1526016
GA	contig0026	82136	1566014	contig0029	82129	1526020
TC	contig0026	82138	1566016	contig0029	82131	1526022
GC	contig0026	82144	1566022	contig0029	82137	1526028
GA	contig0026	82154	1566032	contig0029	82147	1526038
AG	contig0026	82171	1566049	contig0029	82164	1526055
CG	contig0026	82183	1566061	contig0029	82176	1526067
TC	contig0026	82184	1566062	contig0029	82177	1526068
TC	contig0026	82189	1566067	contig0029	82182	1526073
TG	contig0026	82199	1566077	contig0029	82192	1526083
GA	contig0026	82204	1566082	contig0029	82197	1526088
CG	contig0026	82210	1566088	contig0029	82203	1526094
CG	contig0026	82213	1566091	contig0029	82206	1526097
AG	contig0026	82220	1566098	contig0029	82213	1526104
TC	contig0026	82222	1566100	contig0029	82215	1526106
TC	contig0026	82225	1566103	contig0029	82218	1526109
CG	contig0026	82228	1566106	contig0029	82221	1526112
AC	contig0026	82231	1566109	contig0029	82224	1526115
AG	contig0026	82242	1566120	contig0029	82235	1526126
GT	contig0026	82243	1566121	contig0029	82236	1526127
AC	contig0026	82248	1566126	contig0029	82241	1526132
GA	contig0026	82252	1566130	contig0029	82245	1526136
TC	contig0026	82261	1566139	contig0029	82254	1526145
AG	contig0026	82280	1566158	contig0029	82273	1526164
AG	contig0026	82285	1566163	contig0029	82278	1526169
GA	contig0026	82294	1566172	contig0029	82287	1526178
AG	contig0026	82297	1566175	contig0029	82290	1526181
TC	contig0026	82324	1566202	contig0029	82317	1526208
GA	contig0026	82337	1566215	contig0029	82330	1526221
TC	contig0026	82342	1566220	contig0029	82335	1526226
AG	contig0026	82380	1566258	contig0029	82373	1526264
CT	contig0026	82664	1566542	contig0029	82657	1526548
TC	contig0026	82672	1566550	contig0029	82665	1526556
CT	contig0026	82762	1566640	contig0029	82755	1526646
AG	contig0026	83113	1566991	contig0029	83106	1526997
AG	contig0026	83190	1567068	contig0029	83183	1527074
CA	contig0026	83191	1567069	contig0029	83184	1527075
TC	contig0026	83193	1567071	contig0029	83186	1527077
CT	contig0026	83194	1567072	contig0029	83187	1527078
CT	contig0026	83197	1567075	contig0029	83190	1527081
TC	contig0026	83198	1567076	contig0029	83192	1527083
TC	contig0026	83199	1567077	contig0029	83193	1527084
TG	contig0026	83201	1567079	contig0029	83195	1527086
CT	contig0026	83203	1567081	contig0029	83197	1527088
CT	contig0026	83204	1567082	contig0029	83198	1527089
GT	contig0026	83209	1567087	contig0029	83203	1527094
GA	contig0026	83213	1567091	contig0029	83207	1527098
CG	contig0026	83214	1567092	contig0029	83208	1527099
GA	contig0026	83217	1567095	contig0029	83211	1527102
GA	contig0026	83218	1567096	contig0029	83212	1527103
TC	contig0026	83221	1567099	contig0029	83215	1527106
TG	contig0026	83223	1567101	contig0029	83217	1527108
TG	contig0026	83233	1567111	contig0029	83225	1527116
GT	contig0026	83235	1567113	contig0029	83227	1527118
GA	contig0026	83241	1567119	contig0029	83233	1527124
AG	contig0026	83243	1567121	contig0029	83235	1527126
TG	contig0026	83245	1567123	contig0029	83237	1527128
GA	contig0026	83246	1567124	contig0029	83238	1527129
CG	contig0026	83251	1567129	contig0029	83245	1527136
AG	contig0026	83252	1567130	contig0029	83246	1527137
CT	contig0026	83255	1567133	contig0029	83249	1527140
GC	contig0026	83259	1567137	contig0029	83253	1527144
CT	contig0026	83262	1567140	contig0029	83260	1527151
AC	contig0026	83263	1567141	contig0029	83261	1527152
CT	contig0026	83267	1567145	contig0029	83265	1527156
GC	contig0026	83274	1567152	contig0029	83272	1527163
AC	contig0026	83277	1567155	contig0029	83276	1527167
AG	contig0026	83278	1567156	contig0029	83277	1527168
CG	contig0026	83279	1567157	contig0029	83278	1527169
CT	contig0026	83287	1567165	contig0029	83286	1527177
GC	contig0026	83291	1567169	contig0029	83290	1527181
CT	contig0026	83292	1567170	contig0029	83291	1527182
TC	contig0026	83296	1567174	contig0029	83295	1527186
GA	contig0026	83298	1567176	contig0029	83297	1527188
CG	contig0026	83302	1567180	contig0029	83301	1527192
AG	contig0026	83304	1567182	contig0029	83303	1527194
AC	contig0026	83305	1567183	contig0029	83304	1527195
TC	contig0026	83308	1567186	contig0029	83307	1527198
TG	contig0026	83385	1567263	contig0029	83426	1527317
TC	contig0026	83389	1567267	contig0029	83430	1527321
TC	contig0026	83390	1567268	contig0029	83431	1527322
CT	contig0026	83391	1567269	contig0029	83432	1527323
GT	contig0026	83392	1567270	contig0029	83433	1527324
GA	contig0026	83394	1567272	contig0029	83435	1527326
CT	contig0026	83397	1567275	contig0029	83438	1527329
AG	contig0026	83400	1567278	contig0029	83441	1527332
GA	contig0026	83412	1567290	contig0029	83453	1527344
GA	contig0026	83417	1567295	contig0029	83458	1527349
GT	contig0026	83420	1567298	contig0029	83461	1527352
TC	contig0026	83425	1567303	contig0029	83466	1527357
AG	contig0026	83427	1567305	contig0029	83468	1527359
GT	contig0026	83430	1567308	contig0029	83471	1527362
AG	contig0026	83432	1567310	contig0029	83473	1527364
TA	contig0026	83436	1567314	contig0029	83477	1527368
CT	contig0026	83438	1567316	contig0029	83479	1527370
TC	contig0026	83442	1567320	contig0029	83483	1527374
AG	contig0026	83445	1567323	contig0029	83486	1527377
AG	contig0026	83448	1567326	contig0029	83489	1527380
GA	contig0026	83451	1567329	contig0029	83492	1527383
CG	contig0026	83455	1567333	contig0029	83496	1527387
GT	contig0026	83457	1567335	contig0029	83498	1527389
TG	contig0026	83460	1567338	contig0029	83501	1527392
TG	contig0026	83469	1567347	contig0029	83510	1527401
CG	contig0026	83472	1567350	contig0029	83513	1527404
AG	contig0026	83474	1567352	contig0029	83515	1527406
AG	contig0026	83475	1567353	contig0029	83516	1527407
GA	contig0026	83478	1567356	contig0029	83519	1527410
TC	contig0026	83479	1567357	contig0029	83520	1527411
CA	contig0026	83493	1567371	contig0029	83534	1527425
GA	contig0026	83499	1567377	contig0029	83540	1527431
GT	contig0026	83502	1567380	contig0029	83543	1527434
GA	contig0026	83505	1567383	contig0029	83546	1527437
GC	contig0026	83511	1567389	contig0029	83552	1527443
GA	contig0026	83517	1567395	contig0029	83558	1527449
AG	contig0026	83526	1567404	contig0029	83567	1527458
GA	contig0026	83529	1567407	contig0029	83570	1527461
AC	contig0026	83535	1567413	contig0029	83576	1527467
GA	contig0026	83538	1567416	contig0029	83579	1527470
CT	contig0026	83544	1567422	contig0029	83585	1527476
TG	contig0026	83546	1567424	contig0029	83587	1527478
GA	contig0026	83553	1567431	contig0029	83594	1527485
TC	contig0026	83555	1567433	contig0029	83596	1527487
TC	contig0026	83558	1567436	contig0029	83599	1527490
CT	contig0026	83564	1567442	contig0029	83605	1527496
GA	contig0026	83571	1567449	contig0029	83612	1527503
CG	contig0026	83573	1567451	contig0029	83614	1527505
GA	contig0026	83574	1567452	contig0029	83615	1527506
GC	contig0026	83577	1567455	contig0029	83618	1527509
TC	contig0026	83579	1567457	contig0029	83620	1527511
GC	contig0026	83580	1567458	contig0029	83621	1527512
CT	contig0026	83583	1567461	contig0029	83627	1527518
TC	contig0026	83585	1567463	contig0029	83629	1527520
AG	contig0026	83586	1567464	contig0029	83630	1527521
AT	contig0026	83587	1567465	contig0029	83631	1527522
CG	contig0026	83589	1567467	contig0029	83633	1527524
CG	contig0026	83590	1567468	contig0029	83634	1527525
GA	contig0026	83592	1567470	contig0029	83636	1527527
TC	contig0026	83594	1567472	contig0029	83638	1527529
TC	contig0026	83596	1567474	contig0029	83640	1527531
GA	contig0026	83597	1567475	contig0029	83641	1527532
GC	contig0026	83600	1567478	contig0029	83644	1527535
TC	contig0026	83603	1567481	contig0029	83647	1527538
GA	contig0026	83604	1567482	contig0029	83648	1527539
CG	contig0026	83605	1567483	contig0029	83649	1527540
TC	contig0026	83609	1567487	contig0029	83653	1527544
TA	contig0026	83610	1567488	contig0029	83654	1527545
CG	contig0026	83611	1567489	contig0029	83655	1527546
CT	contig0026	83615	1567493	contig0029	83659	1527550
AT	contig0026	83618	1567496	contig0029	83662	1527553
CG	contig0026	83624	1567502	contig0029	83672	1527563
AC	contig0026	83626	1567504	contig0029	83674	1527565
GA	contig0026	83627	1567505	contig0029	83675	1527566
GC	contig0026	83629	1567507	contig0029	83677	1527568
TG	contig0026	83630	1567508	contig0029	83678	1527569
GC	contig0026	83638	1567516	contig0029	83685	1527576
TG	contig0026	83647	1567525	contig0029	83697	1527588
TC	contig0026	83649	1567527	contig0029	83699	1527590
CT	contig0026	83655	1567533	contig0029	83708	1527599
GC	contig0026	83657	1567535	contig0029	83710	1527601
AG	contig0026	83659	1567537	contig0029	83712	1527603
GA	contig0026	83661	1567539	contig0029	83714	1527605
GA	contig0026	83667	1567545	contig0029	83720	1527611
TC	contig0026	83670	1567548	contig0029	83723	1527614
CG	contig0026	83671	1567549	contig0029	83724	1527615
GT	contig0026	83672	1567550	contig0029	83725	1527616
AG	contig0026	83676	1567554	contig0029	83729	1527620
TG	contig0026	83697	1567575	contig0029	83750	1527641
GC	contig0026	83700	1567578	contig0029	83753	1527644
TC	contig0026	83701	1567579	contig0029	83754	1527645
TC	contig0026	83703	1567581	contig0029	83756	1527647
AG	contig0026	83708	1567586	contig0029	83761	1527652
AG	contig0026	83712	1567590	contig0029	83764	1527655
TC	contig0026	83723	1567601	contig0029	83773	1527664
GA	contig0026	83724	1567602	contig0029	83774	1527665
AG	contig0026	83727	1567605	contig0029	83777	1527668
AG	contig0026	83730	1567608	contig0029	83780	1527671
CT	contig0026	83733	1567611	contig0029	83783	1527674
GC	contig0026	83738	1567616	contig0029	83788	1527679
CT	contig0026	83748	1567626	contig0029	83798	1527689
GC	contig0026	83749	1567627	contig0029	83799	1527690
CT	contig0026	83750	1567628	contig0029	83800	1527691
GC	contig0026	83754	1567632	contig0029	83804	1527695
GC	contig0026	83756	1567634	contig0029	83806	1527697
TA	contig0026	83757	1567635	contig0029	83807	1527698
CT	contig0026	83758	1567636	contig0029	83808	1527699
AC	contig0026	83761	1567639	contig0029	83811	1527702
TC	contig0026	83763	1567641	contig0029	83813	1527704
GC	contig0026	83772	1567650	contig0029	83822	1527713
TC	contig0026	83775	1567653	contig0029	83825	1527716
GA	contig0026	83778	1567656	contig0029	83828	1527719
GC	contig0026	83787	1567665	contig0029	83837	1527728
GT	contig0026	83789	1567667	contig0029	83839	1527730
GC	contig0026	83796	1567674	contig0029	83846	1527737
GA	contig0026	83798	1567676	contig0029	83848	1527739
CG	contig0026	83805	1567683	contig0029	83855	1527746
GA	contig0026	83811	1567689	contig0029	83861	1527752
GC	contig0026	83814	1567692	contig0029	83864	1527755
AG	contig0026	83820	1567698	contig0029	83870	1527761
AC	contig0026	83823	1567701	contig0029	83873	1527764
TC	contig0026	83825	1567703	contig0029	83875	1527766
CG	contig0026	83826	1567704	contig0029	83876	1527767
CT	contig0026	83832	1567710	contig0029	83882	1527773
GA	contig0026	83838	1567716	contig0029	83888	1527779
CG	contig0026	83841	1567719	contig0029	83891	1527782
TC	contig0026	83842	1567720	contig0029	83892	1527783
GA	contig0026	83844	1567722	contig0029	83894	1527785
CT	contig0026	83846	1567724	contig0029	83896	1527787
CA	contig0026	83853	1567731	contig0029	83903	1527794
TC	contig0026	83857	1567735	contig0029	83907	1527798
CT	contig0026	83859	1567737	contig0029	83909	1527800
TG	contig0026	83860	1567738	contig0029	83910	1527801
TG	contig0026	83861	1567739	contig0029	83911	1527802
GA	contig0026	83862	1567740	contig0029	83912	1527803
TC	contig0026	83865	1567743	contig0029	83915	1527806
TG	contig0026	83867	1567745	contig0029	83917	1527808
GA	contig0026	83871	1567749	contig0029	83921	1527812
CT	contig0026	83879	1567757	contig0029	83929	1527820
GA	contig0026	83880	1567758	contig0029	83930	1527821
TC	contig0026	83883	1567761	contig0029	83933	1527824
GA	contig0026	83886	1567764	contig0029	83936	1527827
CT	contig0026	83894	1567772	contig0029	83944	1527835
CT	contig0026	83895	1567773	contig0029	83945	1527836
GC	contig0026	83898	1567776	contig0029	83948	1527839
TG	contig0026	83904	1567782	contig0029	83954	1527845
GA	contig0026	83907	1567785	contig0029	83957	1527848
GT	contig0026	83908	1567786	contig0029	83958	1527849
GC	contig0026	83910	1567788	contig0029	83960	1527851
CT	contig0026	83921	1567799	contig0029	83971	1527862
TG	contig0026	83924	1567802	contig0029	83974	1527865
CT	contig0026	83926	1567804	contig0029	83976	1527867
GT	contig0026	83927	1567805	contig0029	83977	1527868
CT	contig0026	83934	1567812	contig0029	83984	1527875
CT	contig0026	83940	1567818	contig0029	83990	1527881
GC	contig0026	83946	1567824	contig0029	83996	1527887
AC	contig0026	83958	1567836	contig0029	84008	1527899
TC	contig0026	83963	1567841	contig0029	84013	1527904
GA	contig0026	83964	1567842	contig0029	84014	1527905
CG	contig0026	83967	1567845	contig0029	84017	1527908
AT	contig0026	83972	1567850	contig0029	84022	1527913
TA	contig0026	83973	1567851	contig0029	84023	1527914
CT	contig0026	83974	1567852	contig0029	84024	1527915
CT	contig0026	83975	1567853	contig0029	84025	1527916
TC	contig0026	83976	1567854	contig0029	84026	1527917
TC	contig0026	83977	1567855	contig0029	84027	1527918
AG	contig0026	83979	1567857	contig0029	84029	1527920
TC	contig0026	83982	1567860	contig0029	84032	1527923
CT	contig0026	83983	1567861	contig0029	84033	1527924
CT	contig0026	83984	1567862	contig0029	84034	1527925
AT	contig0026	83986	1567864	contig0029	84036	1527927
GC	contig0026	83988	1567866	contig0029	84038	1527929
CA	contig0026	83991	1567869	contig0029	84041	1527932
GC	contig0026	83992	1567870	contig0029	84042	1527933
TC	contig0026	83993	1567871	contig0029	84043	1527934
GT	contig0026	83994	1567872	contig0029	84044	1527935
CT	contig0026	83995	1567873	contig0029	84045	1527936
CT	contig0026	83997	1567875	contig0029	84047	1527938
GA	contig0026	84010	1567888	contig0029	84060	1527951
TC	contig0026	84011	1567889	contig0029	84061	1527952
TG	contig0026	84012	1567890	contig0029	84062	1527953
CG	contig0026	84015	1567893	contig0029	84065	1527956
GA	contig0026	84017	1567895	contig0029	84067	1527958
CG	contig0026	84018	1567896	contig0029	84068	1527959
GA	contig0026	84023	1567901	contig0029	84073	1527964
AG	contig0026	84024	1567902	contig0029	84074	1527965
GA	contig0026	84030	1567908	contig0029	84080	1527971
TC	contig0026	84040	1567918	contig0029	84090	1527981
CG	contig0026	84042	1567920	contig0029	84092	1527983
CG	contig0026	84045	1567923	contig0029	84095	1527986
CT	contig0026	84047	1567925	contig0029	84097	1527988
CT	contig0026	84049	1567927	contig0029	84099	1527990
TG	contig0026	84050	1567928	contig0029	84100	1527991
GT	contig0026	84052	1567930	contig0029	84102	1527993
CT	contig0026	84053	1567931	contig0029	84103	1527994
GA	contig0026	84057	1567935	contig0029	84107	1527998
GT	contig0026	84060	1567938	contig0029	84110	1528001
TG	contig0026	84061	1567939	contig0029	84111	1528002
GT	contig0026	84063	1567941	contig0029	84113	1528004
TG	contig0026	84067	1567945	contig0029	84117	1528008
TC	contig0026	84068	1567946	contig0029	84118	1528009
TC	contig0026	84071	1567949	contig0029	84121	1528012
GA	contig0026	84075	1567953	contig0029	84128	1528019
GT	contig0026	84077	1567955	contig0029	84130	1528021
CA	contig0026	84078	1567956	contig0029	84131	1528022
CT	contig0026	84082	1567960	contig0029	84135	1528026
AC	contig0026	84086	1567964	contig0029	84139	1528030
CA	contig0026	84092	1567970	contig0029	84145	1528036
GC	contig0026	84096	1567974	contig0029	84149	1528040
CT	contig0026	84097	1567975	contig0029	84150	1528041
TC	contig0026	84098	1567976	contig0029	84151	1528042
GA	contig0026	84099	1567977	contig0029	84152	1528043
CT	contig0026	84100	1567978	contig0029	84153	1528044
GT	contig0026	84106	1567984	contig0029	84159	1528050
AC	contig0026	84107	1567985	contig0029	84160	1528051
AT	contig0026	84109	1567987	contig0029	84162	1528053
CA	contig0026	84111	1567989	contig0029	84164	1528055
AG	contig0026	84112	1567990	contig0029	84165	1528056
GA	contig0026	84114	1567992	contig0029	84167	1528058
GA	contig0026	84120	1567998	contig0029	84173	1528064
GA	contig0026	84129	1568007	contig0029	84182	1528073
CT	contig0026	84135	1568013	contig0029	84188	1528079
AC	contig0026	84138	1568016	contig0029	84191	1528082
CG	contig0026	84139	1568017	contig0029	84192	1528083
GC	contig0026	84140	1568018	contig0029	84193	1528084
GC	contig0026	84147	1568025	contig0029	84200	1528091
GA	contig0026	84150	1568028	contig0029	84203	1528094
CT	contig0026	84152	1568030	contig0029	84205	1528096
CA	contig0026	84153	1568031	contig0029	84206	1528097
CA	contig0026	84159	1568037	contig0029	84212	1528103
TC	contig0026	84166	1568044	contig0029	84219	1528110
TC	contig0026	84167	1568045	contig0029	84220	1528111
GC	contig0026	84168	1568046	contig0029	84221	1528112
CG	contig0026	84177	1568055	contig0029	84230	1528121
GT	contig0026	84178	1568056	contig0029	84231	1528122
GC	contig0026	84179	1568057	contig0029	84232	1528123
AC	contig0026	84186	1568064	contig0029	84239	1528130
GA	contig0026	84189	1568067	contig0029	84242	1528133
GT	contig0026	84190	1568068	contig0029	84243	1528134
CG	contig0026	84191	1568069	contig0029	84244	1528135
CG	contig0026	84192	1568070	contig0029	84245	1528136
TC	contig0026	84193	1568071	contig0029	84246	1528137
CT	contig0026	84194	1568072	contig0029	84247	1528138
GA	contig0026	84201	1568079	contig0029	84254	1528145
TC	contig0026	84212	1568090	contig0029	84265	1528156
CA	contig0026	84213	1568091	contig0029	84266	1528157
AG	contig0026	84216	1568094	contig0029	84269	1528160
CT	contig0026	84225	1568103	contig0029	84278	1528169
TC	contig0026	84226	1568104	contig0029	84279	1528170
GC	contig0026	84228	1568106	contig0029	84281	1528172
TG	contig0026	84232	1568110	contig0029	84285	1528176
AG	contig0026	84237	1568115	contig0029	84290	1528181
TC	contig0026	84238	1568116	contig0029	84291	1528182
AC	contig0026	84243	1568121	contig0029	84296	1528187
AG	contig0026	84246	1568124	contig0029	84299	1528190
TG	contig0026	84247	1568125	contig0029	84300	1528191
GC	contig0026	84248	1568126	contig0029	84301	1528192
GA	contig0026	84249	1568127	contig0029	84302	1528193
GA	contig0026	84263	1568141	contig0029	84316	1528207
TC	contig0026	84283	1568161	contig0029	84336	1528227
GC	contig0026	84285	1568163	contig0029	84338	1528229
AG	contig0026	84294	1568172	contig0029	84347	1528238
GC	contig0026	84297	1568175	contig0029	84350	1528241
AG	contig0026	84303	1568181	contig0029	84356	1528247
GA	contig0026	84306	1568184	contig0029	84359	1528250
CA	contig0026	84309	1568187	contig0029	84362	1528253
TC	contig0026	84312	1568190	contig0029	84365	1528256
CG	contig0026	84315	1568193	contig0029	84368	1528259
TA	contig0026	84318	1568196	contig0029	84371	1528262
GC	contig0026	84321	1568199	contig0029	84374	1528265
TG	contig0026	84322	1568200	contig0029	84375	1528266
GC	contig0026	84327	1568205	contig0029	84380	1528271
AG	contig0026	84328	1568206	contig0029	84381	1528272
CT	contig0026	84329	1568207	contig0029	84382	1528273
GA	contig0026	84330	1568208	contig0029	84383	1528274
TG	contig0026	84333	1568211	contig0029	84386	1528277
TC	contig0026	84336	1568214	contig0029	84389	1528280
TA	contig0026	84339	1568217	contig0029	84392	1528283
CT	contig0026	84341	1568219	contig0029	84394	1528285
GC	contig0026	84342	1568220	contig0029	84395	1528286
GA	contig0026	84348	1568226	contig0029	84401	1528292
GC	contig0026	84349	1568227	contig0029	84402	1528293
GA	contig0026	84354	1568232	contig0029	84407	1528298
GT	contig0026	84363	1568241	contig0029	84416	1528307
GC	contig0026	84366	1568244	contig0029	84419	1528310
GC	contig0026	84368	1568246	contig0029	84421	1528312
GA	contig0026	84369	1568247	contig0029	84422	1528313
CA	contig0026	84372	1568250	contig0029	84425	1528316
AC	contig0026	84375	1568253	contig0029	84428	1528319
AT	contig0026	84378	1568256	contig0029	84431	1528322
TC	contig0026	84381	1568259	contig0029	84434	1528325
GA	contig0026	84384	1568262	contig0029	84437	1528328
GT	contig0026	84386	1568264	contig0029	84439	1528330
CT	contig0026	84388	1568266	contig0029	84441	1528332
GA	contig0026	84391	1568269	contig0029	84444	1528335
TC	contig0026	84392	1568270	contig0029	84445	1528336
TG	contig0026	84393	1568271	contig0029	84446	1528337
GA	contig0026	84394	1568272	contig0029	84447	1528338
CG	contig0026	84396	1568274	contig0029	84449	1528340
CT	contig0026	84399	1568277	contig0029	84452	1528343
GA	contig0026	84405	1568283	contig0029	84458	1528349
GA	contig0026	84411	1568289	contig0029	84464	1528355
AG	contig0026	84416	1568294	contig0029	84469	1528360
TG	contig0026	84420	1568298	contig0029	84473	1528364
GC	contig0026	84423	1568301	contig0029	84476	1528367
GC	contig0026	84435	1568313	contig0029	84488	1528379
TC	contig0026	84438	1568316	contig0029	84491	1528382
GT	contig0026	84441	1568319	contig0029	84494	1528385
CG	contig0026	84444	1568322	contig0029	84497	1528388
AT	contig0026	84447	1568325	contig0029	84500	1528391
CG	contig0026	84453	1568331	contig0029	84506	1528397
CG	contig0026	84461	1568339	contig0029	84514	1528405
GA	contig0026	84466	1568344	contig0029	84519	1528410
GA	contig0026	84468	1568346	contig0029	84521	1528412
GA	contig0026	84471	1568349	contig0029	84524	1528415
GT	contig0026	84476	1568354	contig0029	84529	1528420
GC	contig0026	84483	1568361	contig0029	84536	1528427
GC	contig0026	84486	1568364	contig0029	84539	1528430
AC	contig0026	84489	1568367	contig0029	84542	1528433
CT	contig0026	84496	1568374	contig0029	84549	1528440
TC	contig0026	84497	1568375	contig0029	84550	1528441
CA	contig0026	84498	1568376	contig0029	84551	1528442
AG	contig0026	84501	1568379	contig0029	84554	1528445
GA	contig0026	84507	1568385	contig0029	84560	1528451
TA	contig0026	84510	1568388	contig0029	84563	1528454
TC	contig0026	84511	1568389	contig0029	84564	1528455
CG	contig0026	84512	1568390	contig0029	84565	1528456
GC	contig0026	84513	1568391	contig0029	84566	1528457
GA	contig0026	84516	1568394	contig0029	84569	1528460
CA	contig0026	84525	1568403	contig0029	84578	1528469
CT	contig0026	84530	1568408	contig0029	84583	1528474
CT	contig0026	84531	1568409	contig0029	84584	1528475
AG	contig0026	84540	1568418	contig0029	84593	1528484
GA	contig0026	84546	1568424	contig0029	84599	1528490
CA	contig0026	84549	1568427	contig0029	84602	1528493
GA	contig0026	84552	1568430	contig0029	84605	1528496
CG	contig0026	84555	1568433	contig0029	84608	1528499
GT	contig0026	84570	1568448	contig0029	84623	1528514
GT	contig0026	84573	1568451	contig0029	84626	1528517
AG	contig0026	84582	1568460	contig0029	84635	1528526
GT	contig0026	84591	1568469	contig0029	84644	1528535
TG	contig0026	84601	1568479	contig0029	84654	1528545
CA	contig0026	84606	1568484	contig0029	84659	1528550
TC	contig0026	84607	1568485	contig0029	84660	1528551
TG	contig0026	84608	1568486	contig0029	84661	1528552
GT	contig0026	84609	1568487	contig0029	84662	1528553
AG	contig0026	84612	1568490	contig0029	84665	1528556
TC	contig0026	84621	1568499	contig0029	84674	1528565
TA	contig0026	84622	1568500	contig0029	84675	1528566
TG	contig0026	84623	1568501	contig0029	84676	1528567
GT	contig0026	84624	1568502	contig0029	84677	1528568
GT	contig0026	84628	1568506	contig0029	84681	1528572
TC	contig0026	84629	1568507	contig0029	84682	1528573
CA	contig0026	84632	1568510	contig0029	84685	1528576
TC	contig0026	84633	1568511	contig0029	84686	1528577
TC	contig0026	84636	1568514	contig0029	84689	1528580
CG	contig0026	84645	1568523	contig0029	84698	1528589
AC	contig0026	84647	1568525	contig0029	84700	1528591
GA	contig0026	84648	1568526	contig0029	84701	1528592
AG	contig0026	84652	1568530	contig0029	84705	1528596
CT	contig0026	84653	1568531	contig0029	84706	1528597
GC	contig0026	84663	1568541	contig0029	84716	1528607
GC	contig0026	84682	1568560	contig0029	84735	1528626
CT	contig0026	84683	1568561	contig0029	84736	1528627
CG	contig0026	84684	1568562	contig0029	84737	1528628
GT	contig0026	84688	1568566	contig0029	84741	1528632
GA	contig0026	84690	1568568	contig0029	84743	1528634
CG	contig0026	84693	1568571	contig0029	84746	1528637
CT	contig0026	84695	1568573	contig0029	84748	1528639
AG	contig0026	84696	1568574	contig0029	84749	1528640
GA	contig0026	84708	1568586	contig0029	84761	1528652
CG	contig0026	84714	1568592	contig0029	84767	1528658
GA	contig0026	84717	1568595	contig0029	84770	1528661
TC	contig0026	84719	1568597	contig0029	84772	1528663
AG	contig0026	84723	1568601	contig0029	84776	1528667
TC	contig0026	84729	1568607	contig0029	84782	1528673
CT	contig0026	84741	1568619	contig0029	84794	1528685
GC	contig0026	84744	1568622	contig0029	84797	1528688
AC	contig0026	84747	1568625	contig0029	84800	1528691
CT	contig0026	84752	1568630	contig0029	84805	1528696
GA	contig0026	84758	1568636	contig0029	84811	1528702
CT	contig0026	84759	1568637	contig0029	84812	1528703
AG	contig0026	84766	1568644	contig0029	84819	1528710
CT	contig0026	84768	1568646	contig0029	84821	1528712
GA	contig0026	84777	1568655	contig0029	84830	1528721
AC	contig0026	84780	1568658	contig0029	84833	1528724
GC	contig0026	84783	1568661	contig0029	84836	1528727
TG	contig0026	84791	1568669	contig0029	84844	1528735
TC	contig0026	84795	1568673	contig0029	84848	1528739
GT	contig0026	84797	1568675	contig0029	84850	1528741
CT	contig0026	84799	1568677	contig0029	84852	1528743
TC	contig0026	84800	1568678	contig0029	84853	1528744
GC	contig0026	84804	1568682	contig0029	84857	1528748
AG	contig0026	84815	1568693	contig0029	84868	1528759
GC	contig0026	84816	1568694	contig0029	84869	1528760
CG	contig0026	84819	1568697	contig0029	84872	1528763
TG	contig0026	84822	1568700	contig0029	84875	1528766
GT	contig0026	84825	1568703	contig0029	84878	1528769
GA	contig0026	84833	1568711	contig0029	84886	1528777
GC	contig0026	84843	1568721	contig0029	84896	1528787
GT	contig0026	84846	1568724	contig0029	84899	1528790
GC	contig0026	84849	1568727	contig0029	84902	1528793
CT	contig0026	84854	1568732	contig0029	84907	1528798
TC	contig0026	84862	1568740	contig0029	84915	1528806
GA	contig0026	84867	1568745	contig0029	84920	1528811
GA	contig0026	84870	1568748	contig0029	84923	1528814
AG	contig0026	84873	1568751	contig0029	84926	1528817
CG	contig0026	84879	1568757	contig0029	84932	1528823
AC	contig0026	84884	1568762	contig0029	84937	1528828
GA	contig0026	84885	1568763	contig0029	84938	1528829
CT	contig0026	84896	1568774	contig0029	84949	1528840
TG	contig0026	84897	1568775	contig0029	84950	1528841
GC	contig0026	84906	1568784	contig0029	84959	1528850
CA	contig0026	84909	1568787	contig0029	84962	1528853
TC	contig0026	84913	1568791	contig0029	84966	1528857
AC	contig0026	84924	1568802	contig0029	84977	1528868
AG	contig0026	84927	1568805	contig0029	84980	1528871
GA	contig0026	84930	1568808	contig0029	84983	1528874
AG	contig0026	84933	1568811	contig0029	84986	1528877
TA	contig0026	84934	1568812	contig0029	84987	1528878
GA	contig0026	84936	1568814	contig0029	84989	1528880
GA	contig0026	84960	1568838	contig0029	85013	1528904
TA	contig0026	84963	1568841	contig0029	85016	1528907
TA	contig0026	84971	1568849	contig0029	85024	1528915
GA	contig0026	84972	1568850	contig0029	85025	1528916
CA	contig0026	84974	1568852	contig0029	85027	1528918
CT	contig0026	84975	1568853	contig0029	85028	1528919
CT	contig0026	84980	1568858	contig0029	85033	1528924
CA	contig0026	84981	1568859	contig0029	85034	1528925
GA	contig0026	84984	1568862	contig0029	85037	1528928
TC	contig0026	85005	1568883	contig0029	85058	1528949
CT	contig0026	85007	1568885	contig0029	85060	1528951
CT	contig0026	85010	1568888	contig0029	85063	1528954
AT	contig0026	85011	1568889	contig0029	85064	1528955
CA	contig0026	85014	1568892	contig0029	85067	1528958
GA	contig0026	85017	1568895	contig0029	85073	1528964
AG	contig0026	85018	1568896	contig0029	85074	1528965
TC	contig0026	85019	1568897	contig0029	85075	1528966
TA	contig0026	85022	1568900	contig0029	85078	1528969
GA	contig0026	85023	1568901	contig0029	85079	1528970
TA	contig0026	85026	1568904	contig0029	85082	1528973
GA	contig0026	85027	1568905	contig0029	85083	1528974
AC	contig0026	85032	1568910	contig0029	85088	1528979
CA	contig0026	85044	1568922	contig0029	85097	1528988
TG	contig0026	85046	1568924	contig0029	85099	1528990
GA	contig0026	85050	1568928	contig0029	85103	1528994
GT	contig0026	85056	1568934	contig0029	85109	1529000
GT	contig0026	85059	1568937	contig0029	85112	1529003
AG	contig0026	85060	1568938	contig0029	85113	1529004
TC	contig0026	85061	1568939	contig0029	85114	1529005
GC	contig0026	85065	1568943	contig0029	85117	1529008
CA	contig0026	85066	1568944	contig0029	85118	1529009
CA	contig0026	85067	1568945	contig0029	85119	1529010
CA	contig0026	85068	1568946	contig0029	85120	1529011
TA	contig0026	85070	1568948	contig0029	85122	1529013
TA	contig0026	85073	1568951	contig0029	85125	1529016
TC	contig0026	85076	1568954	contig0029	85128	1529019
GA	contig0026	85077	1568955	contig0029	85129	1529020
GC	contig0026	85082	1568960	contig0029	85134	1529025
TG	contig0026	85083	1568961	contig0029	85135	1529026
GT	contig0026	85086	1568964	contig0029	85138	1529029
CG	contig0026	85087	1568965	contig0029	85139	1529030
GC	contig0026	85095	1568973	contig0029	85145	1529036
AC	contig0026	85096	1568974	contig0029	85146	1529037
GC	contig0026	85101	1568979	contig0029	85151	1529042
CT	contig0026	85105	1568983	contig0029	85155	1529046
GT	contig0026	85106	1568984	contig0029	85156	1529047
GC	contig0026	85107	1568985	contig0029	85157	1529048
GA	contig0026	85111	1568989	contig0029	85161	1529052
GA	contig0026	85113	1568991	contig0029	85163	1529054
CT	contig0026	85115	1568993	contig0029	85165	1529056
TC	contig0026	85120	1568998	contig0029	85170	1529061
GA	contig0026	85125	1569003	contig0029	85175	1529066
TC	contig0026	85127	1569005	contig0029	85177	1529068
TG	contig0026	85128	1569006	contig0029	85179	1529070
GC	contig0026	85134	1569012	contig0029	85185	1529076
AG	contig0026	85137	1569015	contig0029	85188	1529079
CA	contig0026	85139	1569017	contig0029	85190	1529081
GT	contig0026	85140	1569018	contig0029	85191	1529082
CT	contig0026	85143	1569021	contig0029	85194	1529085
AC	contig0026	85144	1569022	contig0029	85195	1529086
GA	contig0026	85146	1569024	contig0029	85197	1529088
CG	contig0026	85153	1569031	contig0029	85204	1529095
AC	contig0026	85156	1569034	contig0029	85207	1529098
TA	contig0026	85157	1569035	contig0029	85208	1529099
GT	contig0026	85158	1569036	contig0029	85209	1529100
GC	contig0026	85160	1569038	contig0029	85211	1529102
TA	contig0026	85163	1569041	contig0029	85214	1529105
CG	contig0026	85164	1569042	contig0029	85215	1529106
GA	contig0026	85165	1569043	contig0029	85216	1529107
CA	contig0026	85166	1569044	contig0029	85217	1529108
TG	contig0026	85168	1569046	contig0029	85219	1529110
TG	contig0026	85169	1569047	contig0029	85220	1529111
TC	contig0026	85170	1569048	contig0029	85221	1529112
GA	contig0026	85172	1569050	contig0029	85223	1529114
CT	contig0026	85174	1569052	contig0029	85225	1529116
GC	contig0026	85175	1569053	contig0029	85226	1529117
GT	contig0026	85176	1569054	contig0029	85227	1529118
AG	contig0026	85180	1569058	contig0029	85231	1529122
CT	contig0026	85188	1569066	contig0029	85239	1529130
CT	contig0026	85189	1569067	contig0029	85240	1529131
GA	contig0026	85190	1569068	contig0029	85241	1529132
TC	contig0026	85192	1569070	contig0029	85243	1529134
TG	contig0026	85193	1569071	contig0029	85244	1529135
AG	contig0026	85219	1569097	contig0029	85305	1529196
GA	contig0026	85222	1569100	contig0029	85308	1529199
GC	contig0026	85223	1569101	contig0029	85309	1529200
GT	contig0026	85224	1569102	contig0029	85310	1529201
CA	contig0026	85225	1569103	contig0029	85311	1529202
TA	contig0026	85228	1569106	contig0029	85314	1529205
CA	contig0026	85229	1569107	contig0029	85315	1529206
TG	contig0026	85231	1569109	contig0029	85317	1529208
TC	contig0026	85235	1569113	contig0029	85321	1529212
GA	contig0026	85236	1569114	contig0029	85322	1529213
TC	contig0026	85238	1569116	contig0029	85324	1529215
TA	contig0026	85239	1569117	contig0029	85325	1529216
CA	contig0026	85240	1569118	contig0029	85326	1529217
CG	contig0026	85243	1569121	contig0029	85329	1529220
TG	contig0026	85246	1569124	contig0029	85332	1529223
GA	contig0026	85247	1569125	contig0029	85333	1529224
CT	contig0026	85248	1569126	contig0029	85334	1529225
CT	contig0026	85249	1569127	contig0029	85335	1529226
TC	contig0026	85251	1569129	contig0029	85337	1529228
GA	contig0026	85259	1569137	contig0029	85345	1529236
CT	contig0026	85260	1569138	contig0029	85346	1529237
GC	contig0026	85263	1569141	contig0029	85349	1529240
GT	contig0026	85264	1569142	contig0029	85350	1529241
GC	contig0026	85275	1569153	contig0029	85361	1529252
GT	contig0026	85276	1569154	contig0029	85362	1529253
GA	contig0026	85278	1569156	contig0029	85364	1529255
CT	contig0026	85281	1569159	contig0029	85367	1529258
AG	contig0027	1320	1573135	contig0029	90903	1534794
GA	contig0027	1323	1573138	contig0029	90906	1534797
TC	contig0027	1324	1573139	contig0029	90907	1534798
TC	contig0027	1325	1573140	contig0029	90908	1534799
AG	contig0027	1330	1573145	contig0029	90916	1534807
CG	contig0027	1336	1573151	contig0029	90922	1534813
AG	contig0027	1338	1573153	contig0029	90924	1534815
TG	contig0027	1339	1573154	contig0029	90925	1534816
CA	contig0027	1340	1573155	contig0029	90926	1534817
GT	contig0027	1341	1573156	contig0029	90927	1534818
TC	contig0027	1343	1573158	contig0029	90929	1534820
CG	contig0027	1344	1573159	contig0029	90930	1534821
AC	contig0027	1346	1573161	contig0029	90932	1534823
GA	contig0027	1353	1573168	contig0029	90939	1534830
AT	contig0027	1355	1573170	contig0029	90941	1534832
CG	contig0027	1356	1573171	contig0029	90942	1534833
TG	contig0027	1357	1573172	contig0029	90943	1534834
TG	contig0027	1361	1573176	contig0029	90947	1534838
TA	contig0027	1362	1573177	contig0029	90948	1534839
TG	contig0027	1363	1573178	contig0029	90949	1534840
CT	contig0027	1364	1573179	contig0029	90950	1534841
CG	contig0027	1365	1573180	contig0029	90951	1534842
GT	contig0027	1369	1573184	contig0029	90955	1534846
GC	contig0027	1370	1573185	contig0029	90956	1534847
AG	contig0027	1371	1573186	contig0029	90957	1534848
AC	contig0027	1373	1573188	contig0029	90959	1534850
CG	contig0027	1375	1573190	contig0029	90961	1534852
CG	contig0027	1376	1573191	contig0029	90962	1534853
CA	contig0027	1377	1573192	contig0029	90963	1534854
CT	contig0027	1379	1573194	contig0029	90965	1534856
TG	contig0027	1383	1573198	contig0029	90969	1534860
GA	contig0027	1389	1573204	contig0029	90975	1534866
AG	contig0027	1390	1573205	contig0029	90976	1534867
CT	contig0027	1391	1573206	contig0029	90977	1534868
CG	contig0027	1392	1573207	contig0029	90978	1534869
AG	contig0027	1395	1573210	contig0029	90981	1534872
AC	contig0027	1397	1573212	contig0029	90983	1534874
AC	contig0027	1399	1573214	contig0029	90985	1534876
AG	contig0027	1401	1573216	contig0029	90987	1534878
GT	contig0027	1402	1573217	contig0029	90988	1534879
AC	contig0027	1403	1573218	contig0029	90989	1534880
AT	contig0027	1404	1573219	contig0029	90990	1534881
CG	contig0027	1407	1573222	contig0029	90993	1534884
CG	contig0027	1408	1573223	contig0029	90994	1534885
CG	contig0027	1410	1573225	contig0029	90996	1534887
TG	contig0027	1412	1573227	contig0029	90998	1534889
CG	contig0027	1419	1573234	contig0029	91011	1534902
TG	contig0027	1420	1573235	contig0029	91012	1534903
AC	contig0027	1422	1573237	contig0029	91014	1534905
GC	contig0027	1427	1573242	contig0029	91019	1534910
TC	contig0027	1428	1573243	contig0029	91020	1534911
GC	contig0027	1434	1573249	contig0029	91026	1534917
GT	contig0027	1435	1573250	contig0029	91027	1534918
TC	contig0027	1436	1573251	contig0029	91028	1534919
CA	contig0027	1440	1573255	contig0029	91032	1534923
CA	contig0027	7061	1578876	contig0029	96653	1540544
AG	contig0027	9081	1580896	contig0029	98673	1542564
CG	contig0027	9084	1580899	contig0029	98676	1542567
TC	contig0027	9519	1581334	contig0029	99111	1543002
GC	contig0027	48885	1620700	contig0029	138477	1582368
AC	contig0027	48886	1620701	contig0029	138478	1582369
GA	contig0027	48887	1620702	contig0029	138479	1582370
TG	contig0027	48893	1620708	contig0029	138485	1582376
CT	contig0027	48894	1620709	contig0029	138486	1582377
GT	contig0027	48895	1620710	contig0029	138487	1582378
GT	contig0027	48896	1620711	contig0029	138488	1582379
GC	contig0027	48899	1620714	contig0029	138491	1582382
AT	contig0027	48901	1620716	contig0029	138493	1582384
CA	contig0027	48905	1620720	contig0029	138497	1582388
GT	contig0027	48906	1620721	contig0029	138498	1582389
CG	contig0027	48907	1620722	contig0029	138499	1582390
AC	contig0027	48908	1620723	contig0029	138500	1582391
GT	contig0027	48914	1620729	contig0029	138506	1582397
TC	contig0027	48916	1620731	contig0029	138508	1582399
TA	contig0027	48921	1620736	contig0029	138513	1582404
GT	contig0027	48922	1620737	contig0029	138514	1582405
AG	contig0027	48926	1620741	contig0029	138518	1582409
CA	contig0027	48928	1620743	contig0029	138520	1582411
CT	contig0027	48929	1620744	contig0029	138521	1582412
GT	contig0027	48931	1620746	contig0029	138523	1582414
GC	contig0027	48933	1620748	contig0029	138525	1582416
TC	contig0027	48935	1620750	contig0029	138527	1582418
GT	contig0027	48943	1620758	contig0029	138535	1582426
GA	contig0027	48945	1620760	contig0029	138537	1582428
TA	contig0027	48955	1620770	contig0029	138539	1582430
CT	contig0027	48958	1620773	contig0029	138542	1582433
AG	contig0027	48959	1620774	contig0029	138543	1582434
AC	contig0027	48960	1620775	contig0029	138544	1582435
AG	contig0027	48961	1620776	contig0029	138545	1582436
GA	contig0027	48962	1620777	contig0029	138546	1582437
AG	contig0027	48977	1620792	contig0029	138554	1582445
GT	contig0027	48983	1620798	contig0029	138559	1582450
TA	contig0027	48986	1620801	contig0029	138562	1582453
TG	contig0027	48993	1620808	contig0029	138569	1582460
GT	contig0027	48994	1620809	contig0029	138570	1582461
TC	contig0027	48996	1620811	contig0029	138572	1582463
TC	contig0027	48997	1620812	contig0029	138573	1582464
CT	contig0027	48998	1620813	contig0029	138574	1582465
GA	contig0027	49002	1620817	contig0029	138578	1582469
CT	contig0027	49003	1620818	contig0029	138579	1582470
AG	contig0027	49004	1620819	contig0029	138580	1582471
CG	contig0027	49005	1620820	contig0029	138581	1582472
GA	contig0027	49011	1620826	contig0029	138585	1582476
CA	contig0027	49019	1620834	contig0029	138602	1582493
AT	contig0027	49020	1620835	contig0029	138603	1582494
CT	contig0027	49022	1620837	contig0029	138605	1582496
CG	contig0027	49027	1620842	contig0029	138610	1582501
AT	contig0027	49028	1620843	contig0029	138611	1582502
GA	contig0027	49029	1620844	contig0029	138612	1582503
TC	contig0027	49031	1620846	contig0029	138614	1582505
CA	contig0027	49038	1620853	contig0029	138624	1582515
TA	contig0027	49040	1620855	contig0029	138626	1582517
CT	contig0027	49041	1620856	contig0029	138627	1582518
TA	contig0027	49044	1620859	contig0029	138630	1582521
GT	contig0027	49047	1620862	contig0029	138633	1582524
TC	contig0027	49048	1620863	contig0029	138634	1582525
GT	contig0027	49055	1620870	contig0029	138640	1582531
AT	contig0027	49057	1620872	contig0029	138642	1582533
CT	contig0027	49058	1620873	contig0029	138643	1582534
AG	contig0027	49062	1620877	contig0029	138647	1582538
AG	contig0027	49064	1620879	contig0029	138649	1582540
TG	contig0027	49068	1620883	contig0029	138652	1582543
AG	contig0027	49070	1620885	contig0029	138654	1582545
CT	contig0027	49226	1621041	contig0029	138763	1582654
TA	contig0027	49228	1621043	contig0029	138765	1582656
AT	contig0027	49229	1621044	contig0029	138766	1582657
TC	contig0027	49230	1621045	contig0029	138767	1582658
TC	contig0027	49232	1621047	contig0029	138769	1582660
GT	contig0027	49234	1621049	contig0029	138771	1582662
GT	contig0027	49238	1621053	contig0029	138775	1582666
GC	contig0027	49239	1621054	contig0029	138776	1582667
CT	contig0027	49240	1621055	contig0029	138777	1582668
TC	contig0027	49241	1621056	contig0029	138778	1582669
CT	contig0027	49243	1621058	contig0029	138780	1582671
AT	contig0027	49247	1621062	contig0029	138784	1582675
CT	contig0027	49249	1621064	contig0029	138786	1582677
TC	contig0027	49252	1621067	contig0029	138789	1582680
GC	contig0027	49253	1621068	contig0029	138790	1582681
AC	contig0027	49254	1621069	contig0029	138791	1582682
AG	contig0027	49256	1621071	contig0029	138793	1582684
GA	contig0027	49261	1621076	contig0029	138799	1582690
CA	contig0027	49262	1621077	contig0029	138800	1582691
CT	contig0027	49265	1621080	contig0029	138803	1582694
TG	contig0027	49269	1621084	contig0029	138810	1582701
AG	contig0027	49272	1621087	contig0029	138813	1582704
GA	contig0027	49287	1621102	contig0029	138819	1582710
AG	contig0027	49291	1621106	contig0029	138823	1582714
AG	contig0027	49293	1621108	contig0029	138825	1582716
TG	contig0027	49297	1621112	contig0029	138829	1582720
CG	contig0027	49298	1621113	contig0029	138830	1582721
AG	contig0027	49301	1621116	contig0029	138833	1582724
GA	contig0027	49303	1621118	contig0029	138835	1582726
CA	contig0027	49304	1621119	contig0029	138836	1582727
AT	contig0027	49305	1621120	contig0029	138837	1582728
GC	contig0027	49306	1621121	contig0029	138838	1582729
AG	contig0027	49307	1621122	contig0029	138839	1582730
CA	contig0027	49310	1621125	contig0029	138842	1582733
GT	contig0027	49311	1621126	contig0029	138843	1582734
GC	contig0027	49319	1621134	contig0029	138852	1582743
TC	contig0027	49320	1621135	contig0029	138853	1582744
TC	contig0027	49321	1621136	contig0029	138854	1582745
TC	contig0027	49326	1621141	contig0029	138859	1582750
TA	contig0027	49327	1621142	contig0029	138860	1582751
CA	contig0027	49328	1621143	contig0029	138861	1582752
CT	contig0027	49332	1621147	contig0029	138866	1582757
AG	contig0027	49334	1621149	contig0029	138868	1582759
GC	contig0027	49335	1621150	contig0029	138869	1582760
AG	contig0027	49337	1621152	contig0029	138871	1582762
CG	contig0027	49339	1621154	contig0029	138873	1582764
TG	contig0027	49340	1621155	contig0029	138874	1582765
CG	contig0027	49343	1621158	contig0029	138877	1582768
CT	contig0027	49345	1621160	contig0029	138879	1582770
GC	contig0027	49346	1621161	contig0029	138880	1582771
CT	contig0027	49348	1621163	contig0029	138882	1582773
GA	contig0027	49349	1621164	contig0029	138883	1582774
AC	contig0027	49352	1621167	contig0029	138886	1582777
AG	contig0027	53619	1625434	contig0029	143153	1587044
GC	contig0027	53621	1625436	contig0029	143155	1587046
AG	contig0027	53622	1625437	contig0029	143156	1587047
CT	contig0027	53624	1625439	contig0029	143158	1587049
CT	contig0027	53627	1625442	contig0029	143163	1587054
CG	contig0027	53628	1625443	contig0029	143164	1587055
TA	contig0027	53629	1625444	contig0029	143165	1587056
CA	contig0027	53633	1625448	contig0029	143169	1587060
CA	contig0027	53634	1625449	contig0029	143170	1587061
TA	contig0027	53636	1625451	contig0029	143172	1587063
TA	contig0027	53638	1625453	contig0029	143174	1587065
TC	contig0027	53641	1625456	contig0029	143177	1587068
GT	contig0027	53642	1625457	contig0029	143178	1587069
GT	contig0027	53646	1625461	contig0029	143182	1587073
GA	contig0027	53649	1625464	contig0029	143185	1587076
GT	contig0027	53656	1625471	contig0029	143190	1587081
TC	contig0027	53657	1625472	contig0029	143191	1587082
TC	contig0027	53659	1625474	contig0029	143193	1587084
GC	contig0027	53660	1625475	contig0029	143194	1587085
AG	contig0027	53661	1625476	contig0029	143195	1587086
CA	contig0027	53662	1625477	contig0029	143196	1587087
AG	contig0027	53664	1625479	contig0029	143198	1587089
CT	contig0027	53668	1625483	contig0029	143202	1587093
AT	contig0027	53995	1625810	contig0029	143587	1587478
CA	contig0027	53998	1625813	contig0029	143590	1587481
GC	contig0027	54001	1625816	contig0029	143593	1587484
CT	contig0027	54002	1625817	contig0029	143594	1587485
AC	contig0027	54003	1625818	contig0029	143595	1587486
TC	contig0027	54004	1625819	contig0029	143596	1587487
AT	contig0027	54008	1625823	contig0029	143600	1587491
GT	contig0027	54010	1625825	contig0029	143602	1587493
AC	contig0027	54013	1625828	contig0029	143605	1587496
AC	contig0027	54014	1625829	contig0029	143606	1587497
AG	contig0027	54015	1625830	contig0029	143607	1587498
CT	contig0027	54016	1625831	contig0029	143608	1587499
TC	contig0027	54019	1625834	contig0029	143611	1587502
TC	contig0027	54022	1625837	contig0029	143614	1587505
GA	contig0027	54024	1625839	contig0029	143616	1587507
TG	contig0027	55047	1626862	contig0029	144639	1588530
CA	contig0027	55048	1626863	contig0029	144640	1588531
GA	contig0027	55052	1626867	contig0029	144644	1588535
AT	contig0027	55055	1626870	contig0029	144647	1588538
AG	contig0027	55061	1626876	contig0029	144653	1588544
GC	contig0027	55067	1626882	contig0029	144659	1588550
AC	contig0027	55069	1626884	contig0029	144661	1588552
GA	contig0027	55070	1626885	contig0029	144662	1588553
TG	contig0027	55073	1626888	contig0029	144665	1588556
AG	contig0027	55076	1626891	contig0029	144668	1588559
CT	contig0027	55078	1626893	contig0029	144670	1588561
AC	contig0027	55079	1626894	contig0029	144671	1588562
TC	contig0027	55082	1626897	contig0029	144674	1588565
TC	contig0027	55085	1626900	contig0029	144677	1588568
CG	contig0027	55089	1626904	contig0029	144681	1588572
TC	contig0027	55090	1626905	contig0029	144682	1588573
TC	contig0027	55091	1626906	contig0029	144683	1588574
GT	contig0027	55092	1626907	contig0029	144684	1588575
AG	contig0027	55093	1626908	contig0029	144685	1588576
AC	contig0027	55100	1626915	contig0029	144695	1588586
CG	contig0027	55102	1626917	contig0029	144697	1588588
TG	contig0027	55103	1626918	contig0029	144698	1588589
GA	contig0027	55105	1626920	contig0029	144700	1588591
GC	contig0027	55106	1626921	contig0029	144701	1588592
TC	contig0027	55108	1626923	contig0029	144703	1588594
TC	contig0027	55109	1626924	contig0029	144704	1588595
GA	contig0027	55110	1626925	contig0029	144705	1588596
GT	contig0027	55111	1626926	contig0029	144706	1588597
AG	contig0027	55113	1626928	contig0029	144708	1588599
TG	contig0027	55115	1626930	contig0029	144710	1588601
TC	contig0027	55124	1626939	contig0029	144725	1588616
TG	contig0027	55126	1626941	contig0029	144727	1588618
TA	contig0027	55131	1626946	contig0029	144732	1588623
CT	contig0027	55132	1626947	contig0029	144733	1588624
CT	contig0027	55134	1626949	contig0029	144735	1588626
CT	contig0027	55135	1626950	contig0029	144736	1588627
TG	contig0027	55138	1626953	contig0029	144739	1588630
CT	contig0027	55145	1626960	contig0029	144743	1588634
TC	contig0027	55147	1626962	contig0029	144745	1588636
CG	contig0027	55150	1626965	contig0029	144748	1588639
TG	contig0027	55151	1626966	contig0029	144749	1588640
GT	contig0027	55152	1626967	contig0029	144750	1588641
AT	contig0027	55153	1626968	contig0029	144751	1588642
TC	contig0027	55154	1626969	contig0029	144752	1588643
GC	contig0027	55157	1626972	contig0029	144755	1588646
CT	contig0027	55161	1626976	contig0029	144762	1588653
TC	contig0027	55168	1626983	contig0029	144773	1588664
CT	contig0027	55170	1626985	contig0029	144775	1588666
TG	contig0027	55173	1626988	contig0029	144778	1588669
CT	contig0027	55189	1627004	contig0029	144787	1588678
GT	contig0027	55196	1627011	contig0029	144794	1588685
CG	contig0027	55198	1627013	contig0029	144796	1588687
TG	contig0027	55202	1627017	contig0029	144800	1588691
CT	contig0027	55205	1627020	contig0029	144803	1588694
TC	contig0027	55207	1627022	contig0029	144805	1588696
AT	contig0027	55209	1627024	contig0029	144807	1588698
AT	contig0027	55212	1627027	contig0029	144810	1588701
GC	contig0027	55214	1627029	contig0029	144812	1588703
TG	contig0027	55215	1627030	contig0029	144813	1588704
GT	contig0027	55216	1627031	contig0029	144814	1588705
GC	contig0027	55217	1627032	contig0029	144815	1588706
CA	contig0027	55218	1627033	contig0029	144816	1588707
TC	contig0027	55219	1627034	contig0029	144817	1588708
GA	contig0027	55220	1627035	contig0029	144818	1588709
CA	contig0027	55231	1627046	contig0029	144840	1588731
TC	contig0027	55233	1627048	contig0029	144842	1588733
CA	contig0027	55234	1627049	contig0029	144843	1588734
CA	contig0027	55251	1627066	contig0029	144853	1588744
GA	contig0027	55253	1627068	contig0029	144855	1588746
AT	contig0027	55254	1627069	contig0029	144856	1588747
AG	contig0027	55255	1627070	contig0029	144857	1588748
CA	contig0027	55258	1627073	contig0029	144860	1588751
GA	contig0027	55272	1627087	contig0029	144869	1588760
TC	contig0027	55276	1627091	contig0029	144873	1588764
AG	contig0027	55278	1627093	contig0029	144875	1588766
CT	contig0027	55281	1627096	contig0029	144882	1588773
GA	contig0027	55283	1627098	contig0029	144884	1588775
GA	contig0027	55285	1627100	contig0029	144886	1588777
TC	contig0027	55286	1627101	contig0029	144887	1588778
AC	contig0027	55287	1627102	contig0029	144888	1588779
CG	contig0027	55290	1627105	contig0029	144891	1588782
CT	contig0027	55291	1627106	contig0029	144892	1588783
GC	contig0027	55296	1627111	contig0029	144897	1588788
TG	contig0027	55297	1627112	contig0029	144898	1588789
AC	contig0027	55298	1627113	contig0029	144899	1588790
TA	contig0027	55310	1627125	contig0029	144905	1588796
GC	contig0027	55312	1627127	contig0029	144907	1588798
GA	contig0027	55313	1627128	contig0029	144908	1588799
AC	contig0027	55317	1627132	contig0029	144911	1588802
GT	contig0027	55320	1627135	contig0029	144914	1588805
CG	contig0027	55322	1627137	contig0029	144916	1588807
GA	contig0027	55326	1627141	contig0029	144920	1588811
TC	contig0027	55328	1627143	contig0029	144922	1588813
GC	contig0027	55331	1627146	contig0029	144926	1588817
AG	contig0027	55335	1627150	contig0029	144930	1588821
GT	contig0027	55339	1627154	contig0029	144934	1588825
AC	contig0027	55340	1627155	contig0029	144935	1588826
GT	contig0027	55341	1627156	contig0029	144936	1588827
GT	contig0027	55342	1627157	contig0029	144937	1588828
GA	contig0027	55346	1627161	contig0029	144941	1588832
CA	contig0027	55349	1627164	contig0029	144944	1588835
AG	contig0027	55350	1627165	contig0029	144945	1588836
GA	contig0027	55352	1627167	contig0029	144947	1588838
AC	contig0027	55355	1627170	contig0029	144950	1588841
CT	contig0027	55358	1627173	contig0029	144953	1588844
[truncated: 2,263 more rows]

## Sheet: APC1477-78
SNP pattern	sequence_1_Contig	sequence_1_PosInContg	sequence_1_GenWidePos1	sequence_2_Contig	sequence_2_PosInContg	sequence_2_GenWidePos2
TC	contig0006	162433	664748	contig0005	162451	664561
TC	contig0006	364016	866331	contig0005	364034	866144
CG	contig0010	152977	1353891	contig0008	9625	1354343
TC	contig0010	197200	1398114	contig0008	53848	1398566
AG	contig0010	197212	1398126	contig0008	53860	1398578
GC	contig0010	197252	1398166	contig0009	1	1398618
AC	contig0010	197254	1398168	contig0009	3	1398620
CA	contig0010	197255	1398169	contig0009	4	1398621
GC	contig0010	197269	1398183	contig0009	9	1398626
GC	contig0010	197270	1398184	contig0009	10	1398627
CT	contig0010	197271	1398185	contig0009	11	1398628
TG	contig0010	197273	1398187	contig0009	13	1398630
TC	contig0010	197274	1398188	contig0009	14	1398631
CT	contig0012	2755	1578130	contig0010	2773	1578605
CA	contig0012	18694	1594069	contig0010	18712	1594544
GT	contig0012	62441	1637816	contig0010	62459	1638291
GC	contig0013	1799	1646866	contig0012	2	1647378
GC	contig0013	1800	1646867	contig0012	3	1647379
TC	contig0013	1802	1646869	contig0012	5	1647381
TC	contig0013	1803	1646870	contig0012	6	1647382
TC	contig0013	1805	1646872	contig0012	8	1647384
TG	contig0013	1807	1646874	contig0012	10	1647386
GT	contig0013	1810	1646877	contig0012	13	1647389
AC	contig0017	50389	1983467	contig0015	50454	1984187

## Sheet: APC1462-64
SNP pattern	sequence_1_Contig	sequence_1_PosInContg	sequence_1_GenWidePos1	sequence_2_Contig	sequence_2_PosInContg	sequence_2_GenWidePos2
AG	contig0001	300	300	contig0001	300	300
GA	contig0001	1854	1854	contig0001	1854	1854
CT	contig0001	1951	1951	contig0001	1951	1951
CT	contig0001	2206	2206	contig0001	2206	2206
CT	contig0001	2259	2259	contig0001	2259	2259
CT	contig0001	2334	2334	contig0001	2334	2334
TC	contig0001	2739	2739	contig0001	2739	2739
CT	contig0001	3908	3908	contig0001	3908	3908
TA	contig0001	4086	4086	contig0001	4086	4086
CT	contig0001	4167	4167	contig0001	4167	4167
GC	contig0001	4227	4227	contig0001	4227	4227
GC	contig0001	4232	4232	contig0001	4232	4232
TC	contig0001	4285	4285	contig0001	4285	4285
TC	contig0001	5636	5636	contig0001	5636	5636
TC	contig0001	5993	5993	contig0001	5993	5993
CT	contig0001	6287	6287	contig0001	6287	6287
TC	contig0001	6314	6314	contig0001	6314	6314
CT	contig0001	6530	6530	contig0001	6530	6530
CA	contig0001	6578	6578	contig0001	6578	6578
TC	contig0001	6584	6584	contig0001	6584	6584
AG	contig0001	6605	6605	contig0001	6605	6605
CT	contig0001	6674	6674	contig0001	6674	6674
CT	contig0001	6719	6719	contig0001	6719	6719
AG	contig0001	7394	7394	contig0001	7394	7394
CT	contig0001	8460	8460	contig0001	8460	8460
CT	contig0001	8616	8616	contig0001	8616	8616
GA	contig0001	11187	11187	contig0001	11191	11191
AG	contig0001	12230	12230	contig0001	12234	12234
TC	contig0001	15162	15162	contig0001	15166	15166
TG	contig0001	15165	15165	contig0001	15169	15169
TC	contig0001	15269	15269	contig0001	15273	15273
TC	contig0001	15297	15297	contig0001	15301	15301
CT	contig0001	15342	15342	contig0001	15346	15346
TC	contig0001	15369	15369	contig0001	15373	15373
AT	contig0001	15540	15540	contig0001	15544	15544
GA	contig0001	15556	15556	contig0001	15560	15560
TC	contig0001	15561	15561	contig0001	15565	15565
CT	contig0001	15587	15587	contig0001	15591	15591
CT	contig0001	15596	15596	contig0001	15602	15602
GA	contig0001	15610	15610	contig0001	15616	15616
AG	contig0001	15649	15649	contig0001	15655	15655
TC	contig0001	15653	15653	contig0001	15659	15659
GA	contig0001	15654	15654	contig0001	15660	15660
TC	contig0001	15678	15678	contig0001	15684	15684
GA	contig0001	15695	15695	contig0001	15701	15701
CT	contig0001	15702	15702	contig0001	15708	15708
CT	contig0001	15704	15704	contig0001	15710	15710
AG	contig0001	16362	16362	contig0001	16368	16368
GT	contig0001	20761	20761	contig0001	20767	20767
GA	contig0001	22164	22164	contig0001	22170	22170
TA	contig0001	23158	23158	contig0001	23164	23164
CT	contig0001	44690	44690	contig0001	44696	44696
TC	contig0001	45392	45392	contig0001	45398	45398
AG	contig0001	46117	46117	contig0001	46123	46123
GT	contig0001	46141	46141	contig0001	46147	46147
CT	contig0001	46149	46149	contig0001	46155	46155
CT	contig0001	46152	46152	contig0001	46158	46158
AG	contig0001	46328	46328	contig0001	46334	46334
GA	contig0001	113740	113740	contig0001	113747	113747
GA	contig0001	113795	113795	contig0001	113802	113802
AG	contig0001	115217	115217	contig0001	115224	115224
TC	contig0001	115330	115330	contig0001	115337	115337
GC	contig0001	115345	115345	contig0001	115352	115352
AG	contig0001	115346	115346	contig0001	115353	115353
TC	contig0001	115347	115347	contig0001	115354	115354
CT	contig0001	115352	115352	contig0001	115359	115359
GC	contig0001	115356	115356	contig0001	115363	115363
CT	contig0001	115429	115429	contig0001	115436	115436
CT	contig0001	115444	115444	contig0001	115451	115451
AG	contig0001	115448	115448	contig0001	115455	115455
TC	contig0001	115450	115450	contig0001	115457	115457
CT	contig0001	115453	115453	contig0001	115460	115460
AG	contig0001	116848	116848	contig0001	116855	116855
TC	contig0001	117945	117945	contig0001	117953	117953
CT	contig0001	118077	118077	contig0001	118085	118085
GA	contig0001	118084	118084	contig0001	118092	118092
CT	contig0001	118209	118209	contig0001	118217	118217
TC	contig0001	118248	118248	contig0001	118256	118256
GA	contig0001	118581	118581	contig0001	118589	118589
AG	contig0001	118749	118749	contig0001	118757	118757
CT	contig0001	118982	118982	contig0001	118990	118990
CT	contig0001	119875	119875	contig0001	119883	119883
CT	contig0001	119968	119968	contig0001	119976	119976
CT	contig0001	119992	119992	contig0001	120000	120000
GA	contig0001	119996	119996	contig0001	120004	120004
TC	contig0001	119998	119998	contig0001	120006	120006
CT	contig0001	120019	120019	contig0001	120027	120027
AG	contig0001	120189	120189	contig0001	120197	120197
AT	contig0001	120361	120361	contig0001	120369	120369
CT	contig0001	120362	120362	contig0001	120370	120370
AC	contig0001	120390	120390	contig0001	120398	120398
AC	contig0001	120442	120442	contig0001	120449	120449
GA	contig0001	120480	120480	contig0001	120487	120487
TC	contig0001	120501	120501	contig0001	120508	120508
CT	contig0001	120507	120507	contig0001	120514	120514
TC	contig0001	120510	120510	contig0001	120517	120517
TC	contig0001	120513	120513	contig0001	120520	120520
TC	contig0001	120708	120708	contig0001	120715	120715
TC	contig0001	120792	120792	contig0001	120799	120799
TC	contig0001	120795	120795	contig0001	120802	120802
TC	contig0001	120849	120849	contig0001	120856	120856
CT	contig0001	120873	120873	contig0001	120880	120880
CT	contig0001	120951	120951	contig0001	120958	120958
CT	contig0001	120954	120954	contig0001	120961	120961
CT	contig0001	120993	120993	contig0001	121000	121000
TC	contig0001	121074	121074	contig0001	121081	121081
CT	contig0001	121077	121077	contig0001	121084	121084
AG	contig0001	121137	121137	contig0001	121144	121144
CT	contig0001	121182	121182	contig0001	121189	121189
TC	contig0001	121200	121200	contig0001	121207	121207
TC	contig0001	121227	121227	contig0001	121234	121234
TC	contig0001	121236	121236	contig0001	121243	121243
CT	contig0001	121634	121634	contig0001	121641	121641
GA	contig0001	121635	121635	contig0001	121642	121642
CT	contig0001	121639	121639	contig0001	121646	121646
TC	contig0001	121645	121645	contig0001	121652	121652
CT	contig0001	121655	121655	contig0001	121662	121662
GA	contig0001	121659	121659	contig0001	121666	121666
GA	contig0001	121691	121691	contig0001	123801	123801
AG	contig0001	121703	121703	contig0001	123813	123813
TC	contig0001	121706	121706	contig0001	123816	123816
AG	contig0001	121709	121709	contig0001	123819	123819
GT	contig0001	121712	121712	contig0001	123822	123822
AG	contig0001	121718	121718	contig0001	123828	123828
AC	contig0001	121733	121733	contig0001	123843	123843
TC	contig0001	121735	121735	contig0001	123845	123845
GC	contig0001	121736	121736	contig0001	123846	123846
AG	contig0001	121745	121745	contig0001	123855	123855
TC	contig0001	121750	121750	contig0001	123860	123860
TA	contig0001	121751	121751	contig0001	123861	123861
TC	contig0001	121760	121760	contig0001	123870	123870
AC	contig0001	121762	121762	contig0001	123872	123872
CT	contig0001	121765	121765	contig0001	123875	123875
GA	contig0001	121769	121769	contig0001	123879	123879
GT	contig0001	121773	121773	contig0001	123883	123883
AG	contig0001	121778	121778	contig0001	123888	123888
AG	contig0001	121784	121784	contig0001	123894	123894
AG	contig0001	121787	121787	contig0001	123897	123897
CT	contig0001	121789	121789	contig0001	123899	123899
CT	contig0001	121790	121790	contig0001	123900	123900
GA	contig0001	121800	121800	contig0001	123910	123910
TC	contig0001	121801	121801	contig0001	123911	123911
GC	contig0001	121802	121802	contig0001	123912	123912
TC	contig0001	121805	121805	contig0001	123915	123915
CG	contig0001	121808	121808	contig0001	123918	123918
TC	contig0001	121809	121809	contig0001	123919	123919
AG	contig0001	121820	121820	contig0001	123930	123930
CG	contig0001	121824	121824	contig0001	123934	123934
GT	contig0001	121825	121825	contig0001	123935	123935
GA	contig0001	121838	121838	contig0001	123948	123948
CG	contig0001	121841	121841	contig0001	123951	123951
GT	contig0001	121842	121842	contig0001	123952	123952
TG	contig0001	121844	121844	contig0001	123954	123954
AG	contig0001	121850	121850	contig0001	123960	123960
TC	contig0001	121851	121851	contig0001	123961	123961
GC	contig0001	121865	121865	contig0001	123975	123975
AC	contig0001	123674	123674	contig0001	125784	125784
AG	contig0001	125058	125058	contig0001	127168	127168
TC	contig0001	125061	125061	contig0001	127171	127171
CT	contig0001	125064	125064	contig0001	127174	127174
GC	contig0001	125070	125070	contig0001	127180	127180
GT	contig0001	125074	125074	contig0001	127184	127184
AC	contig0001	125075	125075	contig0001	127185	127185
TC	contig0001	125078	125078	contig0001	127188	127188
GA	contig0001	125079	125079	contig0001	127189	127189
CT	contig0001	125082	125082	contig0001	127192	127192
GT	contig0001	125112	125112	contig0001	127222	127222
GA	contig0001	125148	125148	contig0001	127258	127258
CT	contig0001	126331	126331	contig0001	128441	128441
GA	contig0001	126504	126504	contig0001	128614	128614
TC	contig0001	126525	126525	contig0001	128635	128635
GC	contig0001	126534	126534	contig0001	128644	128644
CG	contig0001	126540	126540	contig0001	128650	128650
GA	contig0001	126543	126543	contig0001	128653	128653
CT	contig0001	126546	126546	contig0001	128656	128656
GA	contig0001	126551	126551	contig0001	128661	128661
CA	contig0001	126552	126552	contig0001	128662	128662
CA	contig0001	126555	126555	contig0001	128665	128665
AC	contig0001	126556	126556	contig0001	128666	128666
GT	contig0001	128108	128108	contig0001	130218	130218
TC	contig0001	128115	128115	contig0001	130225	130225
AG	contig0001	132352	132352	contig0001	134462	134462
GA	contig0001	132785	132785	contig0001	134895	134895
AG	contig0001	135845	135845	contig0001	137955	137955
CT	contig0001	140783	140783	contig0001	142893	142893
CT	contig0001	141093	141093	contig0001	143203	143203
CT	contig0001	142705	142705	contig0001	144815	144815
CT	contig0001	143022	143022	contig0001	145132	145132
GA	contig0001	143681	143681	contig0001	145791	145791
GA	contig0001	145108	145108	contig0001	147218	147218
TC	contig0001	145686	145686	contig0001	147796	147796
AC	contig0001	148443	148443	contig0001	150553	150553
AG	contig0001	148450	148450	contig0001	150560	150560
CT	contig0001	148830	148830	contig0001	150940	150940
TC	contig0001	148932	148932	contig0001	151042	151042
GA	contig0001	149612	149612	contig0001	151722	151722
CT	contig0001	153520	153520	contig0001	155630	155630
AG	contig0001	153567	153567	contig0001	155677	155677
TC	contig0001	159751	159751	contig0001	161920	161920
CT	contig0001	159811	159811	contig0001	161980	161980
AC	contig0001	159949	159949	contig0001	162118	162118
TC	contig0001	159997	159997	contig0001	162166	162166
TC	contig0001	160009	160009	contig0001	162178	162178
CT	contig0001	160015	160015	contig0001	162184	162184
CT	contig0001	160021	160021	contig0001	162190	162190
CT	contig0001	160024	160024	contig0001	162193	162193
TC	contig0001	160030	160030	contig0001	162199	162199
CT	contig0001	160042	160042	contig0001	162211	162211
TC	contig0001	160066	160066	contig0001	162235	162235
CT	contig0001	160069	160069	contig0001	162238	162238
CG	contig0001	160075	160075	contig0001	162244	162244
GC	contig0001	160090	160090	contig0001	162259	162259
AG	contig0001	160129	160129	contig0001	162298	162298
GA	contig0001	160137	160137	contig0001	162306	162306
TC	contig0001	160222	160222	contig0001	162391	162391
AG	contig0001	160254	160254	contig0001	162423	162423
CA	contig0001	162703	162703	contig0001	164872	164872
CT	contig0001	162775	162775	contig0001	164944	164944
CT	contig0001	162817	162817	contig0001	164986	164986
TC	contig0001	162823	162823	contig0001	164992	164992
AC	contig0001	162824	162824	contig0001	164993	164993
AG	contig0001	162825	162825	contig0001	164994	164994
GT	contig0001	162826	162826	contig0001	164995	164995
AC	contig0001	165045	165045	contig0001	167228	167228
CA	contig0001	165047	165047	contig0001	167230	167230
GT	contig0001	165048	165048	contig0001	167231	167231
CG	contig0001	165049	165049	contig0001	167232	167232
CT	contig0001	165052	165052	contig0001	167235	167235
GA	contig0001	165054	165054	contig0001	167237	167237
TA	contig0001	165055	165055	contig0001	167238	167238
CA	contig0001	165058	165058	contig0001	167241	167241
GA	contig0001	165059	165059	contig0001	167242	167242
CA	contig0001	165061	165061	contig0001	167244	167244
CT	contig0001	165062	165062	contig0001	167245	167245
GC	contig0001	165063	165063	contig0001	167246	167246
GT	contig0001	165067	165067	contig0001	167250	167250
GA	contig0001	165069	165069	contig0001	167252	167252
CA	contig0001	165072	165072	contig0001	167256	167256
CT	contig0001	165073	165073	contig0001	167257	167257
CT	contig0001	165074	165074	contig0001	167258	167258
CT	contig0001	165076	165076	contig0001	167260	167260
GA	contig0001	165077	165077	contig0001	167261	167261
CT	contig0001	165078	165078	contig0001	167262	167262
AG	contig0001	165079	165079	contig0001	167263	167263
TC	contig0001	165081	165081	contig0001	167271	167271
AC	contig0001	165083	165083	contig0001	167273	167273
CA	contig0001	165084	165084	contig0001	167274	167274
CT	contig0001	166339	166339	contig0001	168529	168529
TC	contig0001	166360	166360	contig0001	168550	168550
AG	contig0001	169605	169605	contig0001	171795	171795
GC	contig0001	170798	170798	contig0001	172988	172988
TC	contig0001	170960	170960	contig0001	173150	173150
AG	contig0001	171659	171659	contig0001	173849	173849
CT	contig0001	171932	171932	contig0001	174122	174122
TG	contig0001	171942	171942	contig0001	174132	174132
CA	contig0001	171943	171943	contig0001	174133	174133
GA	contig0001	171944	171944	contig0001	174134	174134
AG	contig0001	171952	171952	contig0001	174142	174142
TC	contig0001	172787	172787	contig0001	174977	174977
AG	contig0001	172880	172880	contig0001	175070	175070
CT	contig0001	174654	174654	contig0001	176844	176844
TC	contig0001	174786	174786	contig0001	176976	176976
GC	contig0001	174795	174795	contig0001	176985	176985
CT	contig0001	174798	174798	contig0001	176988	176988
CA	contig0001	174807	174807	contig0001	176997	176997
TC	contig0001	174810	174810	contig0001	177000	177000
TC	contig0001	174811	174811	contig0001	177001	177001
AC	contig0001	174813	174813	contig0001	177003	177003
CG	contig0001	174822	174822	contig0001	177012	177012
TC	contig0001	174831	174831	contig0001	177021	177021
GA	contig0001	174834	174834	contig0001	177024	177024
CA	contig0001	174837	174837	contig0001	177027	177027
TC	contig0001	174840	174840	contig0001	177030	177030
CT	contig0001	174846	174846	contig0001	177036	177036
GA	contig0001	174915	174915	contig0001	177105	177105
TC	contig0001	174919	174919	contig0001	177109	177109
AG	contig0001	175834	175834	contig0001	178024	178024
TC	contig0001	176325	176325	contig0001	178515	178515
CT	contig0001	176361	176361	contig0001	178551	178551
TC	contig0001	176427	176427	contig0001	178617	178617
TC	contig0001	176439	176439	contig0001	178629	178629
CT	contig0001	176448	176448	contig0001	178638	178638
TG	contig0001	176449	176449	contig0001	178639	178639
CG	contig0001	176451	176451	contig0001	178641	178641
GC	contig0001	176454	176454	contig0001	178644	178644
CT	contig0001	176457	176457	contig0001	178647	178647
GA	contig0001	176460	176460	contig0001	178650	178650
CT	contig0001	176463	176463	contig0001	178653	178653
CT	contig0001	176469	176469	contig0001	178659	178659
CT	contig0001	176472	176472	contig0001	178662	178662
GT	contig0001	176481	176481	contig0001	178671	178671
CG	contig0001	176484	176484	contig0001	178674	178674
AG	contig0001	176515	176515	contig0001	178705	178705
CT	contig0001	176517	176517	contig0001	178707	178707
TC	contig0001	176529	176529	contig0001	178719	178719
CT	contig0001	176716	176716	contig0001	178906	178906
TC	contig0001	177067	177067	contig0001	179257	179257
CT	contig0001	177121	177121	contig0001	179311	179311
GA	contig0001	177259	177259	contig0001	179449	179449
AC	contig0001	177655	177655	contig0001	179845	179845
AG	contig0001	177742	177742	contig0001	179932	179932
AG	contig0001	178754	178754	contig0001	180917	180917
GA	contig0001	178805	178805	contig0001	180968	180968
AT	contig0001	178807	178807	contig0001	180970	180970
CT	contig0001	178830	178830	contig0001	180993	180993
TC	contig0001	178836	178836	contig0001	180998	180998
CA	contig0001	178837	178837	contig0001	180999	180999
CT	contig0001	179053	179053	contig0001	181215	181215
GT	contig0001	179305	179305	contig0001	181467	181467
CT	contig0001	179311	179311	contig0001	181473	181473
CT	contig0001	179332	179332	contig0001	181494	181494
CT	contig0001	179525	179525	contig0001	181687	181687
GA	contig0001	179557	179557	contig0001	181719	181719
AG	contig0001	179563	179563	contig0001	181725	181725
CA	contig0001	179569	179569	contig0001	181731	181731
CA	contig0001	179572	179572	contig0001	181734	181734
CT	contig0001	179683	179683	contig0001	181845	181845
TC	contig0001	179701	179701	contig0001	181863	181863
TC	contig0001	180047	180047	contig0001	182209	182209
CT	contig0001	180295	180295	contig0001	182457	182457
CT	contig0001	180383	180383	contig0001	182545	182545
AG	contig0001	180384	180384	contig0001	182546	182546
CT	contig0001	180404	180404	contig0001	182566	182566
CT	contig0001	180418	180418	contig0001	182580	182580
CT	contig0001	180469	180469	contig0001	182631	182631
TC	contig0001	180507	180507	contig0001	182669	182669
GT	contig0001	180510	180510	contig0001	182672	182672
GA	contig0001	180594	180594	contig0001	182756	182756
CT	contig0001	181555	181555	contig0001	183717	183717
GA	contig0001	182079	182079	contig0001	184241	184241
GA	contig0001	182085	182085	contig0001	184247	184247
GA	contig0001	184233	184233	contig0001	186513	186513
AG	contig0001	184248	184248	contig0001	186528	186528
AG	contig0001	184256	184256	contig0001	186536	186536
GA	contig0001	184262	184262	contig0001	186542	186542
GA	contig0001	184271	184271	contig0001	186551	186551
AG	contig0001	184272	184272	contig0001	186552	186552
GA	contig0001	184307	184307	contig0001	186587	186587
AG	contig0001	184309	184309	contig0001	186589	186589
GA	contig0001	184312	184312	contig0001	186592	186592
GC	contig0001	184325	184325	contig0001	186605	186605
GA	contig0001	184330	184330	contig0001	186610	186610
TC	contig0001	184341	184341	contig0001	186621	186621
AG	contig0001	184359	184359	contig0001	186639	186639
TC	contig0001	184362	184362	contig0001	186642	186642
CT	contig0001	184375	184375	contig0001	186655	186655
TC	contig0001	184413	184413	contig0001	186693	186693
CT	contig0001	184422	184422	contig0001	186702	186702
GT	contig0001	184431	184431	contig0001	186711	186711
TC	contig0001	184434	184434	contig0001	186714	186714
AG	contig0001	184442	184442	contig0001	186722	186722
GA	contig0001	184446	184446	contig0001	186726	186726
AC	contig0001	184452	184452	contig0001	186732	186732
AG	contig0001	184456	184456	contig0001	186736	186736
TG	contig0001	184458	184458	contig0001	186738	186738
CG	contig0001	184461	184461	contig0001	186741	186741
CG	contig0001	184468	184468	contig0001	186748	186748
GA	contig0001	184470	184470	contig0001	186750	186750
TC	contig0001	184473	184473	contig0001	186753	186753
TC	contig0001	184476	184476	contig0001	186756	186756
AG	contig0001	184480	184480	contig0001	186760	186760
TC	contig0001	184485	184485	contig0001	186765	186765
CT	contig0001	184488	184488	contig0001	186768	186768
CT	contig0001	184503	184503	contig0001	186783	186783
GA	contig0001	184506	184506	contig0001	186786	186786
GC	contig0001	184509	184509	contig0001	186789	186789
TC	contig0001	184524	184524	contig0001	186804	186804
TC	contig0001	184530	184530	contig0001	186810	186810
GA	contig0001	184533	184533	contig0001	186813	186813
AG	contig0001	184536	184536	contig0001	186816	186816
GA	contig0001	184538	184538	contig0001	186818	186818
AC	contig0001	184545	184545	contig0001	186825	186825
CT	contig0001	184548	184548	contig0001	186828	186828
TG	contig0001	184557	184557	contig0001	186837	186837
TC	contig0001	184560	184560	contig0001	186840	186840
TC	contig0001	184566	184566	contig0001	186846	186846
CT	contig0001	184569	184569	contig0001	186849	186849
TC	contig0001	184578	184578	contig0001	186858	186858
GA	contig0001	184589	184589	contig0001	186869	186869
TC	contig0001	184590	184590	contig0001	186870	186870
GC	contig0001	184596	184596	contig0001	186876	186876
GA	contig0001	184611	184611	contig0001	186891	186891
TC	contig0001	184620	184620	contig0001	186900	186900
CT	contig0001	184623	184623	contig0001	186903	186903
TC	contig0001	184626	184626	contig0001	186906	186906
TG	contig0001	184638	184638	contig0001	186918	186918
AG	contig0001	184641	184641	contig0001	186921	186921
GA	contig0001	184643	184643	contig0001	186923	186923
TC	contig0001	184644	184644	contig0001	186924	186924
GC	contig0001	184648	184648	contig0001	186928	186928
AG	contig0001	184649	184649	contig0001	186929	186929
CT	contig0001	184650	184650	contig0001	186930	186930
TC	contig0001	184656	184656	contig0001	186936	186936
TA	contig0001	184657	184657	contig0001	186937	186937
GC	contig0001	184659	184659	contig0001	186939	186939
CG	contig0001	184660	184660	contig0001	186940	186940
CT	contig0001	184665	184665	contig0001	186945	186945
AC	contig0001	184667	184667	contig0001	186947	186947
CT	contig0001	184671	184671	contig0001	186951	186951
GC	contig0001	184672	184672	contig0001	186952	186952
CA	contig0001	184673	184673	contig0001	186953	186953
AG	contig0001	184674	184674	contig0001	186954	186954
GA	contig0001	184687	184687	contig0001	186967	186967
TC	contig0001	184691	184691	contig0001	186971	186971
TG	contig0001	184693	184693	contig0001	186973	186973
GA	contig0001	184701	184701	contig0001	186981	186981
TC	contig0001	184704	184704	contig0001	186984	186984
GA	contig0001	184708	184708	contig0001	186988	186988
GA	contig0001	184713	184713	contig0001	186993	186993
CA	contig0001	184715	184715	contig0001	186995	186995
TC	contig0001	184719	184719	contig0001	186999	186999
AC	contig0001	184724	184724	contig0001	187004	187004
GC	contig0001	184726	184726	contig0001	187006	187006
CA	contig0001	184727	184727	contig0001	187007	187007
TG	contig0001	184728	184728	contig0001	187008	187008
TC	contig0001	184738	184738	contig0001	187015	187015
GT	contig0001	184741	184741	contig0001	187018	187018
GT	contig0001	184743	184743	contig0001	187020	187020
GA	contig0001	184744	184744	contig0001	187021	187021
TG	contig0001	184746	184746	contig0001	187023	187023
GA	contig0001	184750	184750	contig0001	187027	187027
GC	contig0001	184758	184758	contig0001	187035	187035
GA	contig0001	184771	184771	contig0001	187048	187048
TC	contig0001	184772	184772	contig0001	187049	187049
CT	contig0001	184779	184779	contig0001	187056	187056
CT	contig0001	184785	184785	contig0001	187062	187062
AG	contig0001	184797	184797	contig0001	187074	187074
AG	contig0001	184814	184814	contig0001	187091	187091
GC	contig0001	184823	184823	contig0001	187100	187100
GT	contig0001	184827	184827	contig0001	187104	187104
CG	contig0001	184828	184828	contig0001	187105	187105
TC	contig0001	184830	184830	contig0001	187107	187107
CG	contig0001	184832	184832	contig0001	187109	187109
AG	contig0001	184941	184941	contig0001	187176	187176
TC	contig0001	184942	184942	contig0001	187177	187177
AG	contig0001	184944	184944	contig0001	187179	187179
TC	contig0001	184947	184947	contig0001	187182	187182
CA	contig0001	184971	184971	contig0001	187206	187206
CT	contig0001	184983	184983	contig0001	187218	187218
TG	contig0001	184998	184998	contig0001	187233	187233
TC	contig0001	185013	185013	contig0001	187248	187248
CT	contig0001	185016	185016	contig0001	187251	187251
TG	contig0001	185019	185019	contig0001	187254	187254
GC	contig0001	185024	185024	contig0001	187259	187259
CG	contig0001	185031	185031	contig0001	187272	187272
GA	contig0001	185061	185061	contig0001	187302	187302
GA	contig0001	187294	187294	contig0001	189535	189535
CT	contig0001	187762	187762	contig0001	190003	190003
TC	contig0001	187844	187844	contig0001	190085	190085
AG	contig0001	187864	187864	contig0001	190105	190105
AG	contig0001	187929	187929	contig0001	190170	190170
AC	contig0001	187930	187930	contig0001	190171	190171
AT	contig0001	187931	187931	contig0001	190172	190172
AT	contig0001	187932	187932	contig0001	190173	190173
GT	contig0001	187933	187933	contig0001	190174	190174
CT	contig0001	187934	187934	contig0001	190175	190175
AC	contig0001	187945	187945	contig0001	190186	190186
GA	contig0001	188009	188009	contig0001	190250	190250
CT	contig0001	188077	188077	contig0001	190318	190318
GT	contig0001	190787	190787	contig0001	193027	193027
AG	contig0001	191839	191839	contig0001	194079	194079
AG	contig0001	192004	192004	contig0001	194244	194244
GA	contig0001	192375	192375	contig0001	194615	194615
CT	contig0001	192392	192392	contig0001	194632	194632
CT	contig0001	192405	192405	contig0001	194645	194645
GA	contig0001	192591	192591	contig0001	194831	194831
GA	contig0001	193225	193225	contig0001	195465	195465
TA	contig0001	193226	193226	contig0001	195466	195466
CT	contig0001	194507	194507	contig0001	196747	196747
CT	contig0001	194516	194516	contig0001	196756	196756
CT	contig0001	194528	194528	contig0001	196768	196768
GC	contig0001	194534	194534	contig0001	196774	196774
CT	contig0001	194564	194564	contig0001	196804	196804
AG	contig0001	194567	194567	contig0001	196807	196807
CT	contig0001	194594	194594	contig0001	196834	196834
CT	contig0001	197048	197048	contig0001	199288	199288
AG	contig0001	207228	207228	contig0001	209486	209486
TC	contig0001	208359	208359	contig0001	210616	210616
CT	contig0001	209023	209023	contig0001	211280	211280
GA	contig0001	212730	212730	contig0001	214987	214987
AG	contig0001	213370	213370	contig0001	215627	215627
TC	contig0001	213568	213568	contig0001	215825	215825
CT	contig0001	213570	213570	contig0001	215827	215827
TC	contig0001	213573	213573	contig0001	215830	215830
AC	contig0001	213579	213579	contig0001	215836	215836
AG	contig0001	213585	213585	contig0001	215842	215842
CT	contig0001	213587	213587	contig0001	215845	215845
GA	contig0001	213588	213588	contig0001	215846	215846
TC	contig0001	213598	213598	contig0001	215856	215856
CT	contig0001	213599	213599	contig0001	215857	215857
GA	contig0001	213625	213625	contig0001	215883	215883
TC	contig0001	213629	213629	contig0001	215887	215887
GA	contig0001	213641	213641	contig0001	215899	215899
TC	contig0001	213649	213649	contig0001	215907	215907
TC	contig0001	213741	213741	contig0001	215999	215999
TC	contig0001	214333	214333	contig0001	216591	216591
TC	contig0001	214813	214813	contig0001	217071	217071
TC	contig0001	214987	214987	contig0001	217245	217245
TC	contig0001	215810	215810	contig0001	218068	218068
CT	contig0001	215843	215843	contig0001	218101	218101
CT	contig0001	215849	215849	contig0001	218107	218107
GT	contig0001	215960	215960	contig0001	218218	218218
AG	contig0001	215973	215973	contig0001	218231	218231
GT	contig0001	215986	215986	contig0001	218244	218244
GA	contig0001	216319	216319	contig0001	218577	218577
CT	contig0001	216354	216354	contig0001	218612	218612
TC	contig0001	216389	216389	contig0001	218647	218647
TC	contig0001	216494	216494	contig0001	218752	218752
TG	contig0001	216998	216998	contig0001	219101	219101
AG	contig0001	217157	217157	contig0001	219260	219260
CT	contig0001	217424	217424	contig0001	219527	219527
CT	contig0001	217475	217475	contig0001	219578	219578
TC	contig0001	217575	217575	contig0001	219678	219678
AG	contig0001	217584	217584	contig0001	219687	219687
GA	contig0001	217591	217591	contig0001	219694	219694
CT	contig0001	217647	217647	contig0001	219750	219750
CT	contig0001	217684	217684	contig0001	219787	219787
CG	contig0001	217856	217856	contig0001	219986	219986
TG	contig0001	217859	217859	contig0001	219989	219989
TC	contig0001	217861	217861	contig0001	219991	219991
TA	contig0001	217862	217862	contig0001	219992	219992
TA	contig0001	217865	217865	contig0001	219995	219995
CA	contig0001	217867	217867	contig0001	219997	219997
GA	contig0001	217868	217868	contig0001	219998	219998
CT	contig0001	217869	217869	contig0001	219999	219999
GT	contig0001	217871	217871	contig0001	220001	220001
GA	contig0001	217872	217872	contig0001	220002	220002
GT	contig0001	217876	217876	contig0001	220006	220006
AG	contig0001	217877	217877	contig0001	220007	220007
TG	contig0001	217881	217881	contig0001	220009	220009
GA	contig0001	218247	218247	contig0001	220375	220375
CT	contig0001	218627	218627	contig0001	220755	220755
AG	contig0001	218812	218812	contig0001	220940	220940
GA	contig0001	219635	219635	contig0001	221763	221763
GA	contig0001	220004	220004	contig0001	222132	222132
GA	contig0001	220090	220090	contig0001	222218	222218
GA	contig0001	220100	220100	contig0001	222228	222228
TG	contig0001	220112	220112	contig0001	222240	222240
CT	contig0001	220268	220268	contig0001	222396	222396
AG	contig0001	220358	220358	contig0001	222486	222486
TC	contig0001	220415	220415	contig0001	222543	222543
TC	contig0001	220421	220421	contig0001	222549	222549
GT	contig0001	220532	220532	contig0001	222660	222660
CT	contig0001	220806	220806	contig0001	222922	222922
AG	contig0001	221046	221046	contig0001	223161	223161
CA	contig0001	221234	221234	contig0001	223349	223349
TC	contig0001	221301	221301	contig0001	223416	223416
TC	contig0001	221457	221457	contig0001	223572	223572
CT	contig0001	221573	221573	contig0001	223688	223688
CG	contig0001	221620	221620	contig0001	223735	223735
TC	contig0001	221997	221997	contig0001	224112	224112
TC	contig0001	222048	222048	contig0001	224163	224163
AG	contig0001	222183	222183	contig0001	224298	224298
CT	contig0001	222186	222186	contig0001	224301	224301
CT	contig0001	222390	222390	contig0001	224505	224505
TC	contig0001	222601	222601	contig0001	224716	224716
CA	contig0001	222704	222704	contig0001	224819	224819
GA	contig0001	222780	222780	contig0001	224895	224895
TC	contig0001	222781	222781	contig0001	224896	224896
GA	contig0001	223043	223043	contig0001	225158	225158
CT	contig0001	223154	223154	contig0001	225269	225269
GA	contig0001	223157	223157	contig0001	225272	225272
TC	contig0001	223172	223172	contig0001	225287	225287
TC	contig0001	225116	225116	contig0001	227231	227231
AG	contig0001	227656	227656	contig0001	229771	229771
TC	contig0001	227662	227662	contig0001	229777	229777
TC	contig0001	227716	227716	contig0001	229831	229831
AG	contig0001	227719	227719	contig0001	229834	229834
TC	contig0001	227864	227864	contig0001	229979	229979
AT	contig0001	227900	227900	contig0001	230015	230015
TC	contig0001	227929	227929	contig0001	230043	230043
AC	contig0001	227968	227968	contig0001	230082	230082
CT	contig0001	228052	228052	contig0001	230166	230166
TG	contig0001	228082	228082	contig0001	230196	230196
CT	contig0001	228121	228121	contig0001	230235	230235
CT	contig0001	228219	228219	contig0001	230333	230333
CT	contig0001	228511	228511	contig0001	230625	230625
AG	contig0001	229503	229503	contig0001	231617	231617
TC	contig0001	232778	232778	contig0001	234892	234892
TC	contig0001	232779	232779	contig0001	234893	234893
CT	contig0001	232865	232865	contig0001	234979	234979
AG	contig0001	233655	233655	contig0001	235769	235769
TC	contig0001	233737	233737	contig0001	235851	235851
AG	contig0001	233771	233771	contig0001	235885	235885
CA	contig0001	233812	233812	contig0001	235926	235926
TC	contig0001	233917	233917	contig0001	236031	236031
TC	contig0001	234004	234004	contig0001	236118	236118
TC	contig0001	234010	234010	contig0001	236124	236124
CT	contig0001	235785	235785	contig0001	237899	237899
CT	contig0001	236421	236421	contig0001	238535	238535
CT	contig0001	236518	236518	contig0001	238632	238632
CT	contig0001	236998	236998	contig0001	239112	239112
CT	contig0001	237349	237349	contig0001	239463	239463
CT	contig0001	238579	238579	contig0001	240693	240693
TC	contig0001	238965	238965	contig0001	241079	241079
GA	contig0001	238966	238966	contig0001	241080	241080
CT	contig0001	239540	239540	contig0001	241654	241654
AG	contig0001	239818	239818	contig0001	241932	241932
TC	contig0001	239945	239945	contig0001	242059	242059
CT	contig0001	240188	240188	contig0001	242302	242302
AG	contig0001	240647	240647	contig0001	242761	242761
CT	contig0001	241552	241552	contig0001	243666	243666
CT	contig0001	241680	241680	contig0001	243794	243794
GA	contig0001	241681	241681	contig0001	243795	243795
TC	contig0001	241698	241698	contig0001	243812	243812
AG	contig0001	241861	241861	contig0001	243975	243975
CT	contig0001	241872	241872	contig0001	243986	243986
CT	contig0001	241905	241905	contig0001	244019	244019
AG	contig0001	241908	241908	contig0001	244022	244022
TC	contig0001	241972	241972	contig0001	244086	244086
CG	contig0001	241977	241977	contig0001	244091	244091
GA	contig0001	241989	241989	contig0001	244103	244103
GC	contig0001	242032	242032	contig0001	244146	244146
CG	contig0001	242034	242034	contig0001	244148	244148
TC	contig0001	242040	242040	contig0001	244154	244154
CG	contig0001	242064	242064	contig0001	244178	244178
AG	contig0001	242070	242070	contig0001	244184	244184
CT	contig0001	242115	242115	contig0001	244229	244229
GA	contig0001	242121	242121	contig0001	244235	244235
CT	contig0001	242124	242124	contig0001	244238	244238
GC	contig0001	242136	242136	contig0001	244250	244250
AG	contig0001	242148	242148	contig0001	244262	244262
TG	contig0001	242208	242208	contig0001	244322	244322
CT	contig0001	242235	242235	contig0001	244349	244349
TC	contig0001	242253	242253	contig0001	244367	244367
AG	contig0001	242256	242256	contig0001	244370	244370
CG	contig0001	242310	242310	contig0001	244424	244424
TG	contig0001	242313	242313	contig0001	244427	244427
CT	contig0001	242463	242463	contig0001	244577	244577
GC	contig0001	242466	242466	contig0001	244580	244580
TC	contig0001	242528	242528	contig0001	244801	244801
GA	contig0001	242532	242532	contig0001	244805	244805
AG	contig0001	242573	242573	contig0001	244846	244846
AG	contig0001	242585	242585	contig0001	244858	244858
GA	contig0001	242600	242600	contig0001	244873	244873
TC	contig0001	242606	242606	contig0001	244879	244879
GA	contig0001	242623	242623	contig0001	244896	244896
AG	contig0001	242627	242627	contig0001	244900	244900
CT	contig0001	242633	242633	contig0001	244906	244906
CT	contig0001	242639	242639	contig0001	244912	244912
TC	contig0001	242645	242645	contig0001	244918	244918
AG	contig0001	242678	242678	contig0001	244951	244951
CT	contig0001	242684	242684	contig0001	244957	244957
GC	contig0001	242693	242693	contig0001	244966	244966
GA	contig0001	242699	242699	contig0001	244972	244972
TC	contig0001	242702	242702	contig0001	244975	244975
TC	contig0001	242735	242735	contig0001	245008	245008
TC	contig0001	242738	242738	contig0001	245011	245011
GA	contig0001	242741	242741	contig0001	245014	245014
CT	contig0001	242742	242742	contig0001	245015	245015
CA	contig0001	242747	242747	contig0001	245020	245020
TC	contig0001	242753	242753	contig0001	245026	245026
AG	contig0001	242765	242765	contig0001	245038	245038
TC	contig0001	242783	242783	contig0001	245056	245056
TC	contig0001	242810	242810	contig0001	245083	245083
CT	contig0001	242817	242817	contig0001	245090	245090
CT	contig0001	242828	242828	contig0001	245101	245101
TC	contig0001	242837	242837	contig0001	245110	245110
AG	contig0001	242897	242897	contig0001	245170	245170
TC	contig0001	242912	242912	contig0001	245185	245185
AG	contig0001	242933	242933	contig0001	245206	245206
GA	contig0001	242990	242990	contig0001	245263	245263
TC	contig0001	243023	243023	contig0001	245296	245296
TC	contig0001	243041	243041	contig0001	245314	245314
TC	contig0001	243044	243044	contig0001	245317	245317
CT	contig0001	243053	243053	contig0001	245326	245326
CT	contig0001	243056	243056	contig0001	245329	245329
CT	contig0001	243059	243059	contig0001	245332	245332
GT	contig0001	243062	243062	contig0001	245335	245335
AG	contig0001	243065	243065	contig0001	245338	245338
AG	contig0001	243071	243071	contig0001	245344	245344
AG	contig0001	243086	243086	contig0001	245359	245359
CT	contig0001	243092	243092	contig0001	245365	245365
GA	contig0001	243095	243095	contig0001	245368	245368
AG	contig0001	243098	243098	contig0001	245371	245371
CT	contig0001	243104	243104	contig0001	245377	245377
AG	contig0001	243107	243107	contig0001	245380	245380
CT	contig0001	243116	243116	contig0001	245389	245389
CT	contig0001	243125	243125	contig0001	245398	245398
AG	contig0001	243131	243131	contig0001	245404	245404
CT	contig0001	243134	243134	contig0001	245407	245407
CT	contig0001	243152	243152	contig0001	245425	245425
AG	contig0001	243155	243155	contig0001	245428	245428
CT	contig0001	243158	243158	contig0001	245431	245431
TG	contig0001	243161	243161	contig0001	245434	245434
AG	contig0001	243171	243171	contig0001	245444	245444
CA	contig0001	243211	243211	contig0001	245484	245484
CT	contig0001	243212	243212	contig0001	245485	245485
CT	contig0001	243215	243215	contig0001	245488	245488
CT	contig0001	243248	243248	contig0001	245521	245521
AG	contig0001	243254	243254	contig0001	245527	245527
TC	contig0001	243257	243257	contig0001	245530	245530
GA	contig0001	243260	243260	contig0001	245533	245533
TC	contig0001	243281	243281	contig0001	245554	245554
CT	contig0001	243302	243302	contig0001	245575	245575
TC	contig0001	243314	243314	contig0001	245587	245587
TC	contig0001	243317	243317	contig0001	245590	245590
CT	contig0001	243323	243323	contig0001	245596	245596
TC	contig0001	243326	243326	contig0001	245599	245599
GA	contig0001	243338	243338	contig0001	245611	245611
GA	contig0001	243349	243349	contig0001	245622	245622
AG	contig0001	243353	243353	contig0001	245626	245626
CT	contig0001	243365	243365	contig0001	245638	245638
CT	contig0001	243416	243416	contig0001	245689	245689
TC	contig0001	243425	243425	contig0001	245698	245698
CT	contig0001	243434	243434	contig0001	245707	245707
GA	contig0001	243443	243443	contig0001	245716	245716
CT	contig0001	243458	243458	contig0001	245731	245731
TC	contig0001	243461	243461	contig0001	245734	245734
TC	contig0001	243464	243464	contig0001	245737	245737
TC	contig0001	243488	243488	contig0001	245761	245761
TC	contig0001	243497	243497	contig0001	245770	245770
TC	contig0001	243509	243509	contig0001	245782	245782
CT	contig0001	243566	243566	contig0001	245839	245839
TC	contig0001	243593	243593	contig0001	245866	245866
CT	contig0001	243614	243614	contig0001	245887	245887
TC	contig0001	243641	243641	contig0001	245914	245914
CT	contig0001	243653	243653	contig0001	245926	245926
GT	contig0001	243656	243656	contig0001	245929	245929
TC	contig0001	243659	243659	contig0001	245932	245932
TC	contig0001	243671	243671	contig0001	245944	245944
CT	contig0001	243680	243680	contig0001	245953	245953
CT	contig0001	243683	243683	contig0001	245956	245956
GA	contig0001	244967	244967	contig0001	247240	247240
TC	contig0001	245376	245376	contig0001	247649	247649
GT	contig0001	245492	245492	contig0001	247765	247765
TC	contig0001	246805	246805	contig0001	249078	249078
AG	contig0001	247562	247562	contig0001	249835	249835
TC	contig0001	247978	247978	contig0001	250251	250251
CA	contig0001	248042	248042	contig0001	250315	250315
GA	contig0001	248333	248333	contig0001	250606	250606
CT	contig0001	248374	248374	contig0001	250647	250647
AC	contig0001	248439	248439	contig0001	250712	250712
GA	contig0001	248440	248440	contig0001	250713	250713
GT	contig0001	248444	248444	contig0001	250717	250717
AC	contig0001	248445	248445	contig0001	250718	250718
GC	contig0001	248446	248446	contig0001	250719	250719
TA	contig0001	248448	248448	contig0001	250721	250721
TC	contig0001	248452	248452	contig0001	250725	250725
CT	contig0001	248458	248458	contig0001	250731	250731
CG	contig0001	248461	248461	contig0001	250734	250734
GA	contig0001	248464	248464	contig0001	250737	250737
CT	contig0001	248473	248473	contig0001	250746	250746
AC	contig0001	248490	248490	contig0001	250763	250763
TC	contig0001	248491	248491	contig0001	250764	250764
AT	contig0001	248492	248492	contig0001	250765	250765
TC	contig0001	248494	248494	contig0001	250767	250767
AG	contig0001	248527	248527	contig0001	250800	250800
CT	contig0001	248530	248530	contig0001	250803	250803
TC	contig0001	248539	248539	contig0001	250812	250812
AG	contig0001	248717	248717	contig0001	250990	250990
AT	contig0001	248756	248756	contig0001	251029	251029
AC	contig0001	248757	248757	contig0001	251030	251030
AG	contig0001	248806	248806	contig0001	251079	251079
CT	contig0001	248859	248859	contig0001	251132	251132
GA	contig0001	248914	248914	contig0001	251187	251187
TC	contig0001	248944	248944	contig0001	251217	251217
AG	contig0001	248946	248946	contig0001	251219	251219
AG	contig0001	248978	248978	contig0001	251251	251251
CT	contig0001	249112	249112	contig0001	251385	251385
CA	contig0001	249130	249130	contig0001	251403	251403
AG	contig0001	249189	249189	contig0001	251462	251462
TC	contig0001	249243	249243	contig0001	251516	251516
AG	contig0001	249283	249283	contig0001	251556	251556
GA	contig0001	249508	249508	contig0001	251781	251781
TG	contig0001	249571	249571	contig0001	251844	251844
AG	contig0001	249621	249621	contig0001	251894	251894
GA	contig0001	249809	249809	contig0001	252082	252082
CT	contig0001	249967	249967	contig0001	252240	252240
AG	contig0001	250000	250000	contig0001	252273	252273
AG	contig0001	250010	250010	contig0001	252283	252283
CT	contig0001	250064	250064	contig0001	252337	252337
AC	contig0001	250202	250202	contig0001	252475	252475
CT	contig0001	250275	250275	contig0001	252548	252548
CT	contig0001	250279	250279	contig0001	252552	252552
TC	contig0001	250284	250284	contig0001	252557	252557
CA	contig0001	250287	250287	contig0001	252560	252560
CT	contig0001	250335	250335	contig0001	252608	252608
AG	contig0001	250336	250336	contig0001	252609	252609
TC	contig0001	250390	250390	contig0001	252663	252663
GA	contig0001	250391	250391	contig0001	252664	252664
AG	contig0001	250399	250399	contig0001	252672	252672
TG	contig0001	250485	250485	contig0001	252758	252758
GA	contig0001	250488	250488	contig0001	252761	252761
GT	contig0001	250493	250493	contig0001	252766	252766
TC	contig0001	250494	250494	contig0001	252767	252767
CT	contig0001	250578	250578	contig0001	252851	252851
CT	contig0001	250600	250600	contig0001	252873	252873
GA	contig0001	250604	250604	contig0001	252877	252877
GA	contig0001	250655	250655	contig0001	252928	252928
TC	contig0001	250717	250717	contig0001	252990	252990
TC	contig0001	250732	250732	contig0001	253005	253005
CT	contig0001	250753	250753	contig0001	253026	253026
TC	contig0001	250756	250756	contig0001	253029	253029
AG	contig0001	250765	250765	contig0001	253038	253038
TC	contig0001	250768	250768	contig0001	253041	253041
CG	contig0001	250777	250777	contig0001	253050	253050
GC	contig0001	250781	250781	contig0001	253054	253054
TC	contig0001	250782	250782	contig0001	253055	253055
TG	contig0001	250783	250783	contig0001	253056	253056
TC	contig0001	250810	250810	contig0001	253083	253083
TC	contig0001	250813	250813	contig0001	253086	253086
AG	contig0001	250823	250823	contig0001	253096	253096
CG	contig0001	250824	250824	contig0001	253097	253097
TC	contig0001	250825	250825	contig0001	253098	253098
GA	contig0001	250826	250826	contig0001	253099	253099
TG	contig0001	250828	250828	contig0001	253101	253101
AC	contig0001	250829	250829	contig0001	253102	253102
GA	contig0001	250832	250832	contig0001	253105	253105
GC	contig0001	250840	250840	contig0001	253107	253107
TC	contig0001	250852	250852	contig0001	253119	253119
GA	contig0001	250853	250853	contig0001	253120	253120
AG	contig0001	250854	250854	contig0001	253121	253121
TC	contig0001	250855	250855	contig0001	253122	253122
CA	contig0001	250862	250862	contig0001	253126	253126
TC	contig0001	250864	250864	contig0001	253128	253128
CA	contig0001	250865	250865	contig0001	253129	253129
CA	contig0001	250866	250866	contig0001	253130	253130
GC	contig0001	250867	250867	contig0001	253131	253131
TG	contig0001	250870	250870	contig0001	253134	253134
CT	contig0001	250875	250875	contig0001	253139	253139
CG	contig0001	250876	250876	contig0001	253140	253140
GT	contig0001	250879	250879	contig0001	253143	253143
TG	contig0001	250882	250882	contig0001	253146	253146
TC	contig0001	250883	250883	contig0001	253147	253147
CT	contig0001	250884	250884	contig0001	253148	253148
TG	contig0001	250887	250887	contig0001	253151	253151
AT	contig0001	250888	250888	contig0001	253152	253152
TC	contig0001	250891	250891	contig0001	253155	253155
CG	contig0001	250893	250893	contig0001	253157	253157
TA	contig0001	250894	250894	contig0001	253158	253158
GA	contig0001	250895	250895	contig0001	253159	253159
CT	contig0001	250896	250896	contig0001	253160	253160
GT	contig0001	250897	250897	contig0001	253161	253161
GC	contig0001	250898	250898	contig0001	253162	253162
CT	contig0001	250899	250899	contig0001	253163	253163
TC	contig0001	250900	250900	contig0001	253164	253164
CT	contig0001	250903	250903	contig0001	253167	253167
CT	contig0001	250910	250910	contig0001	253174	253174
AG	contig0001	250913	250913	contig0001	253177	253177
AG	contig0001	250921	250921	contig0001	253185	253185
CT	contig0001	250924	250924	contig0001	253188	253188
CT	contig0001	254412	254412	contig0001	256676	256676
AG	contig0001	255754	255754	contig0001	258018	258018
GA	contig0001	255790	255790	contig0001	258054	258054
CT	contig0001	256262	256262	contig0001	258526	258526
CT	contig0001	256307	256307	contig0001	258571	258571
GT	contig0001	257130	257130	contig0001	259394	259394
TC	contig0001	257327	257327	contig0001	259591	259591
CT	contig0001	259232	259232	contig0001	261496	261496
CT	contig0001	259570	259570	contig0001	261834	261834
CT	contig0001	259572	259572	contig0001	261836	261836
CT	contig0001	264251	264251	contig0001	266515	266515
CT	contig0001	264402	264402	contig0001	266666	266666
GA	contig0001	264419	264419	contig0001	266683	266683
TC	contig0001	264576	264576	contig0001	266840	266840
CG	contig0001	264619	264619	contig0001	266883	266883
TC	contig0001	265387	265387	contig0001	267651	267651
AG	contig0001	265592	265592	contig0001	267856	267856
TC	contig0001	266348	266348	contig0001	268612	268612
CT	contig0001	266497	266497	contig0001	268761	268761
CG	contig0001	266982	266982	contig0001	269246	269246
CT	contig0001	267476	267476	contig0001	269740	269740
TG	contig0001	267991	267991	contig0001	270255	270255
AG	contig0001	267998	267998	contig0001	270262	270262
AG	contig0001	268106	268106	contig0001	270370	270370
CT	contig0001	268211	268211	contig0001	270475	270475
GA	contig0001	268575	268575	contig0001	270839	270839
TC	contig0001	268927	268927	contig0001	271191	271191
GA	contig0001	268962	268962	contig0001	271444	271444
AG	contig0001	268968	268968	contig0001	271450	271450
AG	contig0001	268984	268984	contig0001	271466	271466
GA	contig0001	269025	269025	contig0001	273108	273108
TC	contig0001	269028	269028	contig0001	273111	273111
AG	contig0001	269029	269029	contig0001	273112	273112
CA	contig0001	269038	269038	contig0001	273121	273121
TC	contig0001	269041	269041	contig0001	273124	273124
AC	contig0001	272783	272783	contig0001	276926	276926
CT	contig0001	273216	273216	contig0001	277359	277359
TC	contig0001	273221	273221	contig0001	277364	277364
CT	contig0001	273377	273377	contig0001	277520	277520
CG	contig0001	273535	273535	contig0001	277678	277678
GA	contig0001	273584	273584	contig0001	277727	277727
CT	contig0001	273634	273634	contig0001	277777	277777
TC	contig0001	275503	275503	contig0001	279646	279646
CT	contig0001	275581	275581	contig0001	279724	279724
TG	contig0001	280368	280368	contig0001	284511	284511
TC	contig0001	280370	280370	contig0001	284513	284513
AC	contig0001	280375	280375	contig0001	284518	284518
GA	contig0001	283144	283144	contig0001	287365	287365
AG	contig0001	284123	284123	contig0001	288344	288344
TC	contig0001	284489	284489	contig0001	288710	288710
TC	contig0001	285913	285913	contig0001	290134	290134
AG	contig0001	286775	286775	contig0001	290996	290996
AG	contig0001	286879	286879	contig0001	291100	291100
CT	contig0001	286923	286923	contig0001	291144	291144
GA	contig0001	287038	287038	contig0001	291259	291259
CT	contig0001	287531	287531	contig0001	291752	291752
CT	contig0001	287688	287688	contig0001	291909	291909
CA	contig0001	287893	287893	contig0001	292114	292114
AG	contig0001	287924	287924	contig0001	292145	292145
CT	contig0001	288104	288104	contig0001	292325	292325
TC	contig0001	288105	288105	contig0001	292326	292326
AC	contig0001	288164	288164	contig0001	292385	292385
CT	contig0001	288200	288200	contig0001	292421	292421
GA	contig0001	288442	288442	contig0001	292663	292663
TC	contig0001	288485	288485	contig0001	292706	292706
TG	contig0001	288910	288910	contig0001	293131	293131
TC	contig0001	290170	290170	contig0001	294391	294391
AG	contig0001	290502	290502	contig0001	294723	294723
CT	contig0001	290712	290712	contig0001	294933	294933
AG	contig0001	290743	290743	contig0001	294964	294964
CT	contig0001	291947	291947	contig0001	296168	296168
TC	contig0001	292130	292130	contig0001	296351	296351
CT	contig0001	292414	292414	contig0001	296635	296635
GA	contig0001	292499	292499	contig0001	296720	296720
GA	contig0001	292529	292529	contig0001	296750	296750
CT	contig0001	292766	292766	contig0001	296987	296987
GA	contig0001	292775	292775	contig0001	296996	296996
GT	contig0001	292829	292829	contig0001	297050	297050
TC	contig0001	292910	292910	contig0001	297131	297131
AG	contig0001	292931	292931	contig0001	297152	297152
TC	contig0001	292934	292934	contig0001	297155	297155
GC	contig0001	292958	292958	contig0001	297179	297179
GA	contig0001	293042	293042	contig0001	297263	297263
CT	contig0001	293060	293060	contig0001	297281	297281
AG	contig0001	293093	293093	contig0001	297314	297314
GA	contig0001	293126	293126	contig0001	297347	297347
CT	contig0001	293156	293156	contig0001	297377	297377
GA	contig0001	293210	293210	contig0001	297431	297431
GA	contig0001	293237	293237	contig0001	297458	297458
CA	contig0001	293276	293276	contig0001	297497	297497
AG	contig0001	293297	293297	contig0001	297518	297518
TC	contig0001	293380	293380	contig0001	297601	297601
TG	contig0001	293391	293391	contig0001	297612	297612
AG	contig0001	293410	293410	contig0001	297631	297631
TC	contig0001	293429	293429	contig0001	297650	297650
GA	contig0001	293465	293465	contig0001	297686	297686
GA	contig0001	293474	293474	contig0001	297695	297695
CT	contig0001	293494	293494	contig0001	297715	297715
CT	contig0001	293585	293585	contig0001	297806	297806
CT	contig0001	293723	293723	contig0001	297944	297944
GA	contig0001	293777	293777	contig0001	297998	297998
CT	contig0001	293788	293788	contig0001	298009	298009
CT	contig0001	296387	296387	contig0001	300608	300608
CT	contig0001	296759	296759	contig0001	300980	300980
GA	contig0001	296769	296769	contig0001	300990	300990
CT	contig0001	302301	302301	contig0001	306522	306522
TC	contig0001	305017	305017	contig0001	309238	309238
TC	contig0001	307671	307671	contig0001	311892	311892
GA	contig0001	309258	309258	contig0001	313479	313479
TC	contig0001	309364	309364	contig0001	313585	313585
AC	contig0001	309385	309385	contig0001	313606	313606
CT	contig0001	309391	309391	contig0001	313612	313612
AG	contig0001	309427	309427	contig0001	313648	313648
AG	contig0001	309439	309439	contig0001	313660	313660
GA	contig0001	309471	309471	contig0001	313691	313691
GA	contig0001	309478	309478	contig0001	313698	313698
AG	contig0001	309494	309494	contig0001	313714	313714
AG	contig0001	309499	309499	contig0001	313718	313718
CT	contig0001	309500	309500	contig0001	313719	313719
TA	contig0001	309502	309502	contig0001	313721	313721
TC	contig0001	309514	309514	contig0001	313733	313733
GT	contig0001	309528	309528	contig0001	313747	313747
GA	contig0001	309530	309530	contig0001	313749	313749
CT	contig0001	309570	309570	contig0001	313789	313789
GA	contig0001	309757	309757	contig0001	313976	313976
AC	contig0001	309765	309765	contig0001	313984	313984
AG	contig0001	309768	309768	contig0001	313987	313987
CT	contig0001	309774	309774	contig0001	313993	313993
GT	contig0001	309780	309780	contig0001	313999	313999
CT	contig0001	309846	309846	contig0001	314065	314065
GA	contig0001	309877	309877	contig0001	314096	314096
GA	contig0001	309879	309879	contig0001	314098	314098
CT	contig0001	309984	309984	contig0001	314203	314203
CT	contig0001	310000	310000	contig0001	314219	314219
TC	contig0001	310016	310016	contig0001	314235	314235
GA	contig0001	310056	310056	contig0001	314275	314275
GC	contig0001	310126	310126	contig0001	314345	314345
TG	contig0001	310220	310220	contig0001	314439	314439
CT	contig0001	310223	310223	contig0001	314442	314442
GA	contig0001	310322	310322	contig0001	314541	314541
CT	contig0001	310479	310479	contig0001	314698	314698
CT	contig0001	310801	310801	contig0001	315017	315017
CT	contig0001	312269	312269	contig0001	316485	316485
TC	contig0001	312302	312302	contig0001	316518	316518
CT	contig0001	312343	312343	contig0001	316559	316559
TC	contig0001	312374	312374	contig0001	316642	316642
CT	contig0001	312497	312497	contig0001	316765	316765
CT	contig0001	315386	315386	contig0001	319654	319654
CT	contig0001	315537	315537	contig0001	319805	319805
CT	contig0001	318545	318545	contig0001	323241	323241
TC	contig0001	318547	318547	contig0001	323243	323243
TC	contig0001	318831	318831	contig0001	323527	323527
TC	contig0001	319130	319130	contig0001	323826	323826
AC	contig0001	319140	319140	contig0001	323836	323836
CT	contig0001	319144	319144	contig0001	323840	323840
GA	contig0001	319173	319173	contig0001	323869	323869
CT	contig0001	319227	319227	contig0001	323923	323923
GT	contig0001	319257	319257	contig0001	323953	323953
AC	contig0001	319281	319281	contig0001	323977	323977
GA	contig0001	319970	319970	contig0001	324089	324089
CT	contig0001	320021	320021	contig0001	324308	324308
GA	contig0001	320037	320037	contig0001	324324	324324
TC	contig0001	320043	320043	contig0001	324330	324330
TG	contig0001	320053	320053	contig0001	324340	324340
AT	contig0001	320058	320058	contig0001	324345	324345
TA	contig0001	320069	320069	contig0001	324356	324356
CT	contig0001	320099	320099	contig0001	324383	324383
TC	contig0001	323372	323372	contig0001	327656	327656
CT	contig0001	325397	325397	contig0001	329681	329681
TC	contig0001	325475	325475	contig0001	329759	329759
CT	contig0001	325509	325509	contig0001	329793	329793
CT	contig0001	325538	325538	contig0001	329822	329822
GA	contig0001	325541	325541	contig0001	329825	329825
TC	contig0001	325652	325652	contig0001	329936	329936
AG	contig0001	325823	325823	contig0001	330107	330107
GA	contig0001	325937	325937	contig0001	330221	330221
TC	contig0001	325978	325978	contig0001	330262	330262
CT	contig0001	325979	325979	contig0001	330263	330263
AG	contig0001	325980	325980	contig0001	330264	330264
TC	contig0001	325981	325981	contig0001	330265	330265
TC	contig0001	325995	325995	contig0001	330279	330279
CT	contig0001	325997	325997	contig0001	330281	330281
AG	contig0001	326124	326124	contig0001	330408	330408
AG	contig0001	326125	326125	contig0001	330409	330409
CT	contig0001	326161	326161	contig0001	330445	330445
TC	contig0001	326176	326176	contig0001	330460	330460
GA	contig0001	326261	326261	contig0001	330546	330546
TC	contig0001	326333	326333	contig0001	330618	330618
AG	contig0001	326377	326377	contig0001	330662	330662
AG	contig0001	326449	326449	contig0001	330734	330734
AG	contig0001	326509	326509	contig0001	330794	330794
CT	contig0001	326648	326648	contig0001	330933	330933
CG	contig0001	326743	326743	contig0001	331028	331028
TG	contig0001	326760	326760	contig0001	331045	331045
TG	contig0001	327319	327319	contig0001	331604	331604
CT	contig0001	327331	327331	contig0001	331617	331617
AG	contig0001	327332	327332	contig0001	331618	331618
TC	contig0001	327334	327334	contig0001	331620	331620
AG	contig0001	327337	327337	contig0001	331624	331624
AG	contig0001	327340	327340	contig0001	331627	331627
TC	contig0001	327341	327341	contig0001	331628	331628
GC	contig0001	327342	327342	contig0001	331629	331629
GA	contig0001	327346	327346	contig0001	331633	331633
AG	contig0001	327349	327349	contig0001	331636	331636
CT	contig0001	327354	327354	contig0001	331641	331641
TA	contig0001	327359	327359	contig0001	331647	331647
CT	contig0001	327360	327360	contig0001	331648	331648
TC	contig0001	327361	327361	contig0001	331649	331649
CA	contig0001	327363	327363	contig0001	331651	331651
GA	contig0001	327367	327367	contig0001	331655	331655
CT	contig0001	327368	327368	contig0001	331656	331656
CT	contig0001	327369	327369	contig0001	331657	331657
AC	contig0001	327370	327370	contig0001	331658	331658
GA	contig0001	327373	327373	contig0001	331661	331661
AG	contig0001	328331	328331	contig0001	332633	332633
CT	contig0001	328337	328337	contig0001	332639	332639
GC	contig0001	328340	328340	contig0001	332642	332642
CG	contig0001	328343	328343	contig0001	332645	332645
AG	contig0001	328352	328352	contig0001	332654	332654
CT	contig0001	328358	328358	contig0001	332660	332660
AG	contig0001	328362	328362	contig0001	332664	332664
AG	contig0001	328364	328364	contig0001	332666	332666
AG	contig0001	330649	330649	contig0001	332698	332698
GA	contig0001	330946	330946	contig0001	332995	332995
GA	contig0001	330950	330950	contig0001	332999	332999
CT	contig0001	331133	331133	contig0001	333182	333182
TC	contig0001	331174	331174	contig0001	333223	333223
CT	contig0001	331247	331247	contig0001	333296	333296
TG	contig0001	331280	331280	contig0001	333329	333329
AC	contig0001	331286	331286	contig0001	333335	333335
GA	contig0001	331292	331292	contig0001	333341	333341
GA	contig0001	331296	331296	contig0001	333345	333345
TG	contig0001	331301	331301	contig0001	333350	333350
CT	contig0001	331308	331308	contig0001	333357	333357
GC	contig0001	331316	331316	contig0001	333365	333365
CA	contig0001	331318	331318	contig0001	333367	333367
GC	contig0001	331319	331319	contig0001	333368	333368
AG	contig0001	331331	331331	contig0001	333380	333380
AG	contig0001	331336	331336	contig0001	333385	333385
TC	contig0001	331337	331337	contig0001	333386	333386
GA	contig0001	331347	331347	contig0001	333396	333396
CA	contig0001	331348	331348	contig0001	333397	333397
TG	contig0001	331367	331367	contig0001	333416	333416
AG	contig0001	331385	331385	contig0001	333434	333434
GA	contig0001	331391	331391	contig0001	333440	333440
TC	contig0001	331415	331415	contig0001	333464	333464
CG	contig0001	331424	331424	contig0001	333473	333473
TC	contig0001	331429	331429	contig0001	333478	333478
TG	contig0001	331436	331436	contig0001	333485	333485
GC	contig0001	331442	331442	contig0001	333491	333491
AG	contig0001	331448	331448	contig0001	333497	333497
GT	contig0001	331457	331457	contig0001	333506	333506
AG	contig0001	331463	331463	contig0001	333512	333512
CG	contig0001	331469	331469	contig0001	333518	333518
CT	contig0001	331499	331499	contig0001	333548	333548
CT	contig0001	331508	331508	contig0001	333557	333557
AG	contig0001	331525	331525	contig0001	333574	333574
GA	contig0001	331553	331553	contig0001	333602	333602
CA	contig0001	331568	331568	contig0001	333617	333617
CT	contig0001	331592	331592	contig0001	333641	333641
TC	contig0001	331595	331595	contig0001	333644	333644
AG	contig0001	331598	331598	contig0001	333647	333647
AG	contig0001	331613	331613	contig0001	333662	333662
GA	contig0001	331618	331618	contig0001	333667	333667
TG	contig0001	331634	331634	contig0001	333683	333683
CA	contig0001	331646	331646	contig0001	333695	333695
GA	contig0001	331649	331649	contig0001	333698	333698
CT	contig0001	331655	331655	contig0001	333704	333704
TC	contig0001	331658	331658	contig0001	333707	333707
AG	contig0001	331661	331661	contig0001	333710	333710
TC	contig0001	331676	331676	contig0001	333725	333725
AG	contig0001	331679	331679	contig0001	333728	333728
TC	contig0001	331703	331703	contig0001	333752	333752
GA	contig0001	331715	331715	contig0001	333764	333764
TC	contig0001	331784	331784	contig0001	333833	333833
GA	contig0001	331849	331849	contig0001	333898	333898
GA	contig0001	331861	331861	contig0001	333910	333910
AG	contig0001	331905	331905	contig0001	333954	333954
GA	contig0001	331906	331906	contig0001	333955	333955
AG	contig0001	331907	331907	contig0001	333956	333956
GA	contig0001	331928	331928	contig0001	333977	333977
CT	contig0001	331945	331945	contig0001	333994	333994
AG	contig0001	331957	331957	contig0001	334006	334006
AG	contig0001	332014	332014	contig0001	334062	334062
AG	contig0001	332015	332015	contig0001	334063	334063
AG	contig0001	332016	332016	contig0001	334064	334064
CT	contig0001	332135	332135	contig0001	334147	334147
AG	contig0001	332374	332374	contig0001	334386	334386
GA	contig0001	332398	332398	contig0001	334410	334410
AG	contig0001	332404	332404	contig0001	334416	334416
GA	contig0001	332410	332410	contig0001	334422	334422
CT	contig0001	332419	332419	contig0001	334431	334431
CT	contig0001	332434	332434	contig0001	334446	334446
GA	contig0001	332440	332440	contig0001	334452	334452
CA	contig0001	332443	332443	contig0001	334455	334455
GT	contig0001	332446	332446	contig0001	334458	334458
AG	contig0001	332509	332509	contig0001	334521	334521
GA	contig0001	332515	332515	contig0001	334527	334527
GA	contig0001	332521	332521	contig0001	334533	334533
GA	contig0001	332535	332535	contig0001	334547	334547
AG	contig0001	332554	332554	contig0001	334566	334566
TC	contig0001	332605	332605	contig0001	334617	334617
TC	contig0001	332694	332694	contig0001	334706	334706
CA	contig0001	332706	332706	contig0001	334718	334718
CT	contig0001	332743	332743	contig0001	334755	334755
GA	contig0001	332821	332821	contig0001	334833	334833
AG	contig0001	333013	333013	contig0001	335025	335025
AC	contig0001	333119	333119	contig0001	335131	335131
GA	contig0001	333866	333866	contig0001	335878	335878
CT	contig0001	334157	334157	contig0001	336169	336169
GA	contig0001	334281	334281	contig0001	336293	336293
TC	contig0001	334282	334282	contig0001	336294	336294
TC	contig0001	334300	334300	contig0001	336312	336312
TC	contig0001	334335	334335	contig0001	336347	336347
GA	contig0001	334361	334361	contig0001	336373	336373
TC	contig0001	334367	334367	contig0001	336379	336379
CT	contig0001	334382	334382	contig0001	336394	336394
TC	contig0001	334465	334465	contig0001	336477	336477
AG	contig0001	334468	334468	contig0001	336480	336480
GA	contig0001	334474	334474	contig0001	336486	336486
TC	contig0001	334518	334518	contig0001	336530	336530
TG	contig0001	334562	334562	contig0001	336574	336574
AG	contig0001	334583	334583	contig0001	336595	336595
CT	contig0001	334588	334588	contig0001	336600	336600
TG	contig0001	334621	334621	contig0001	336633	336633
TC	contig0001	334973	334973	contig0001	336985	336985
GA	contig0001	335795	335795	contig0001	337807	337807
GT	contig0001	335880	335880	contig0001	337892	337892
AC	contig0001	336378	336378	contig0001	338390	338390
CT	contig0001	337048	337048	contig0001	339060	339060
TC	contig0001	337601	337601	contig0001	339613	339613
AG	contig0001	337682	337682	contig0001	339694	339694
GA	contig0001	337700	337700	contig0001	339712	339712
CT	contig0001	337706	337706	contig0001	339718	339718
CT	contig0001	337715	337715	contig0001	339727	339727
TC	contig0001	337835	337835	contig0001	339847	339847
TC	contig0001	337841	337841	contig0001	339853	339853
TC	contig0001	337898	337898	contig0001	339910	339910
GA	contig0001	337952	337952	contig0001	339964	339964
GA	contig0001	338099	338099	contig0001	340111	340111
AG	contig0001	340451	340451	contig0001	342463	342463
CT	contig0001	340503	340503	contig0001	342515	342515
GA	contig0001	340625	340625	contig0001	342637	342637
CT	contig0001	340828	340828	contig0001	342840	342840
AG	contig0001	341210	341210	contig0001	343222	343222
TC	contig0001	341228	341228	contig0001	343240	343240
TC	contig0001	341378	341378	contig0001	343390	343390
AG	contig0001	341462	341462	contig0001	343474	343474
TC	contig0001	341483	341483	contig0001	343495	343495
AG	contig0001	341492	341492	contig0001	343504	343504
GA	contig0001	341645	341645	contig0001	343657	343657
CT	contig0001	342206	342206	contig0001	344218	344218
TC	contig0001	342305	342305	contig0001	344317	344317
CT	contig0001	342404	342404	contig0001	344416	344416
CT	contig0001	342489	342489	contig0001	344501	344501
AC	contig0001	342551	342551	contig0001	344563	344563
GA	contig0001	342565	342565	contig0001	344577	344577
TC	contig0001	342671	342671	contig0001	344683	344683
TC	contig0001	342704	342704	contig0001	344716	344716
GA	contig0001	342884	342884	contig0001	344895	344895
TC	contig0001	342936	342936	contig0001	344947	344947
TC	contig0001	343329	343329	contig0001	345340	345340
TC	contig0001	343353	343353	contig0001	345364	345364
TC	contig0001	343449	343449	contig0001	345460	345460
CT	contig0001	343470	343470	contig0001	345481	345481
GA	contig0001	343482	343482	contig0001	345493	345493
GT	contig0001	343485	343485	contig0001	345496	345496
TC	contig0001	343497	343497	contig0001	345508	345508
TC	contig0001	343545	343545	contig0001	345556	345556
TG	contig0001	343618	343618	contig0001	345629	345629
CG	contig0001	343619	343619	contig0001	345630	345630
GC	contig0001	343812	343812	contig0001	345823	345823
GA	contig0001	343905	343905	contig0001	345916	345916
GA	contig0001	343974	343974	contig0001	345985	345985
CT	contig0001	344001	344001	contig0001	346012	346012
CT	contig0001	344136	344136	contig0001	346147	346147
CT	contig0001	344157	344157	contig0001	346168	346168
AG	contig0001	344162	344162	contig0001	346173	346173
CT	contig0001	344180	344180	contig0001	346191	346191
GT	contig0001	344185	344185	contig0001	346196	346196
TC	contig0001	344199	344199	contig0001	346210	346210
CT	contig0001	344244	344244	contig0001	346255	346255
GA	contig0001	344337	344337	contig0001	346339	346339
AC	contig0001	344406	344406	contig0001	346408	346408
AC	contig0001	344417	344417	contig0001	346419	346419
AG	contig0001	344526	344526	contig0001	346528	346528
AG	contig0001	344536	344536	contig0001	346538	346538
TC	contig0001	344581	344581	contig0001	346583	346583
AG	contig0001	344591	344591	contig0001	346593	346593
TC	contig0001	344694	344694	contig0001	346696	346696
TC	contig0001	344724	344724	contig0001	346726	346726
CT	contig0001	344769	344769	contig0001	346771	346771
AG	contig0001	344817	344817	contig0001	346819	346819
TC	contig0001	344907	344907	contig0001	346909	346909
TC	contig0001	344913	344913	contig0001	346915	346915
GA	contig0001	344914	344914	contig0001	346916	346916
TC	contig0001	344922	344922	contig0001	346924	346924
TC	contig0001	344931	344931	contig0001	346933	346933
AG	contig0001	344937	344937	contig0001	346939	346939
TC	contig0001	345098	345098	contig0001	347100	347100
TC	contig0001	345240	345240	contig0001	347242	347242
TC	contig0001	345291	345291	contig0001	347293	347293
AG	contig0001	345338	345338	contig0001	347340	347340
CT	contig0001	345339	345339	contig0001	347341	347341
CT	contig0001	345366	345366	contig0001	347368	347368
CT	contig0001	345483	345483	contig0001	347485	347485
TC	contig0001	345513	345513	contig0001	347515	347515
CT	contig0001	345648	345648	contig0001	347650	347650
CA	contig0001	345723	345723	contig0001	347725	347725
GA	contig0001	345742	345742	contig0001	347744	347744
CG	contig0001	345834	345834	contig0001	347836	347836
TC	contig0001	345888	345888	contig0001	347890	347890
TC	contig0001	345900	345900	contig0001	347902	347902
TC	contig0001	345915	345915	contig0001	347917	347917
CT	contig0001	345956	345956	contig0001	347958	347958
AG	contig0001	346011	346011	contig0001	348013	348013
AG	contig0001	346013	346013	contig0001	348015	348015
AG	contig0001	346021	346021	contig0001	348023	348023
AG	contig0001	346072	346072	contig0001	348074	348074
CT	contig0001	346082	346082	contig0001	348084	348084
TC	contig0001	346100	346100	contig0001	348102	348102
AG	contig0001	346129	346129	contig0001	348131	348131
GA	contig0001	346158	346158	contig0001	348160	348160
AC	contig0001	346162	346162	contig0001	348164	348164
AG	contig0001	346172	346172	contig0001	348174	348174
TC	contig0001	346269	346269	contig0001	348271	348271
TC	contig0001	346323	346323	contig0001	348325	348325
CT	contig0001	346998	346998	contig0001	349000	349000
CT	contig0001	347880	347880	contig0001	349882	349882
AG	contig0001	348672	348672	contig0001	350674	350674
TC	contig0001	349428	349428	contig0001	351430	351430
CT	contig0001	349578	349578	contig0001	351580	351580
AC	contig0001	350091	350091	contig0001	352093	352093
TC	contig0001	351147	351147	contig0001	353149	353149
TC	contig0001	351732	351732	contig0001	353734	353734
GT	contig0001	352057	352057	contig0001	354060	354060
GA	contig0001	352062	352062	contig0001	354074	354074
TC	contig0001	352341	352341	contig0001	354353	354353
GA	contig0001	352345	352345	contig0001	354357	354357
CT	contig0001	352443	352443	contig0001	354455	354455
CT	contig0001	352452	352452	contig0001	354464	354464
TC	contig0001	352515	352515	contig0001	354527	354527
CT	contig0001	352668	352668	contig0001	354680	354680
CT	contig0001	352959	352959	contig0001	354971	354971
CT	contig0001	353016	353016	contig0001	355028	355028
GA	contig0001	353536	353536	contig0001	355548	355548
AC	contig0001	353538	353538	contig0001	355550	355550
AT	contig0001	353637	353637	contig0001	355649	355649
TC	contig0001	353730	353730	contig0001	355742	355742
GC	contig0001	353776	353776	contig0001	355788	355788
CG	contig0001	353778	353778	contig0001	355790	355790
CT	contig0001	354471	354471	contig0001	356483	356483
TC	contig0001	354477	354477	contig0001	356489	356489
GA	contig0001	354594	354594	contig0001	356606	356606
AG	contig0001	354664	354664	contig0001	356676	356676
TC	contig0001	354676	354676	contig0001	356688	356688
AG	contig0001	354808	354808	contig0001	356820	356820
GA	contig0001	354963	354963	contig0001	356975	356975
CT	contig0001	354989	354989	contig0001	357001	357001
TC	contig0001	355101	355101	contig0001	357113	357113
AG	contig0001	355544	355544	contig0001	357556	357556
AG	contig0001	355632	355632	contig0001	357644	357644
CT	contig0001	355641	355641	contig0001	357653	357653
TG	contig0001	355702	355702	contig0001	357714	357714
TC	contig0001	355776	355776	contig0001	357788	357788
AC	contig0001	355881	355881	contig0001	357893	357893
TC	contig0001	356603	356603	contig0001	358614	358614
AG	contig0001	356699	356699	contig0001	358710	358710
CT	contig0001	356704	356704	contig0001	358715	358715
TC	contig0001	356974	356974	contig0001	358985	358985
TC	contig0001	357182	357182	contig0001	359193	359193
AG	contig0001	357196	357196	contig0001	359207	359207
TC	contig0001	357223	357223	contig0001	359234	359234
CT	contig0001	357226	357226	contig0001	359237	359237
CT	contig0001	357263	357263	contig0001	359274	359274
TC	contig0001	357319	357319	contig0001	359330	359330
TC	contig0001	357323	357323	contig0001	359334	359334
GA	contig0001	357350	357350	contig0001	359361	359361
AG	contig0001	357402	357402	contig0001	359413	359413
TC	contig0001	357457	357457	contig0001	359468	359468
AG	contig0001	357559	357559	contig0001	359570	359570
TC	contig0001	357565	357565	contig0001	359576	359576
CT	contig0001	357593	357593	contig0001	359604	359604
AC	contig0001	357631	357631	contig0001	359642	359642
TC	contig0001	357646	357646	contig0001	359657	359657
CA	contig0001	357649	357649	contig0001	359660	359660
TC	contig0001	357684	357684	contig0001	359695	359695
TC	contig0001	357706	357706	contig0001	359717	359717
AG	contig0001	357728	357728	contig0001	359739	359739
AG	contig0001	357818	357818	contig0001	359829	359829
GA	contig0001	357823	357823	contig0001	359834	359834
TC	contig0001	357871	357871	contig0001	359882	359882
CT	contig0001	357883	357883	contig0001	359894	359894
GA	contig0001	357886	357886	contig0001	359897	359897
CT	contig0001	358000	358000	contig0001	360011	360011
GA	contig0001	358034	358034	contig0001	360045	360045
TC	contig0001	358057	358057	contig0001	360068	360068
CT	contig0001	358098	358098	contig0001	360109	360109
AC	contig0001	358367	358367	contig0001	360378	360378
CT	contig0001	358519	358519	contig0001	360530	360530
AG	contig0001	358523	358523	contig0001	360534	360534
TC	contig0001	358525	358525	contig0001	360536	360536
TG	contig0001	358747	358747	contig0001	360758	360758
GA	contig0001	358915	358915	contig0001	360926	360926
CT	contig0001	359320	359320	contig0001	361331	361331
GA	contig0001	359386	359386	contig0001	361409	361409
CT	contig0001	359515	359515	contig0001	361538	361538
TC	contig0001	359545	359545	contig0001	361568	361568
CT	contig0001	359548	359548	contig0001	361571	361571
CT	contig0001	359569	359569	contig0001	361592	361592
TC	contig0001	359727	359727	contig0001	361750	361750
TC	contig0001	359781	359781	contig0001	361804	361804
CT	contig0001	359875	359875	contig0001	361898	361898
TG	contig0001	359979	359979	contig0001	362002	362002
TC	contig0001	360279	360279	contig0001	362302	362302
CT	contig0001	360411	360411	contig0001	362434	362434
TG	contig0001	360555	360555	contig0001	362578	362578
AG	contig0001	360585	360585	contig0001	362608	362608
CT	contig0001	360748	360748	contig0001	362771	362771
TC	contig0001	360815	360815	contig0001	362838	362838
AG	contig0001	360874	360874	contig0001	362897	362897
TC	contig0001	360965	360965	contig0001	362988	362988
CT	contig0001	361001	361001	contig0001	363024	363024
CT	contig0001	361017	361017	contig0001	363040	363040
CT	contig0001	361136	361136	contig0001	363159	363159
CT	contig0001	361174	361174	contig0001	363197	363197
CG	contig0001	361177	361177	contig0001	363200	363200
CT	contig0001	361178	361178	contig0001	363201	363201
CG	contig0001	361180	361180	contig0001	363203	363203
AG	contig0001	361183	361183	contig0001	363206	363206
TC	contig0001	361184	361184	contig0001	363207	363207
AG	contig0001	361198	361198	contig0001	363221	363221
CT	contig0001	361207	361207	contig0001	363230	363230
TC	contig0001	361261	361261	contig0001	363284	363284
CA	contig0001	361268	361268	contig0001	363291	363291
TC	contig0001	361315	361315	contig0001	363338	363338
CT	contig0001	361343	361343	contig0001	363366	363366
AC	contig0001	361353	361353	contig0001	363376	363376
TC	contig0001	361366	361366	contig0001	363389	363389
GA	contig0001	361425	361425	contig0001	363448	363448
TC	contig0001	361561	361561	contig0001	363584	363584
CT	contig0001	361567	361567	contig0001	363590	363590
GC	contig0001	361582	361582	contig0001	363605	363605
GA	contig0001	361585	361585	contig0001	363608	363608
CA	contig0001	361591	361591	contig0001	363614	363614
GA	contig0001	361601	361601	contig0001	363624	363624
TC	contig0001	361603	361603	contig0001	363626	363626
GC	contig0001	361618	361618	contig0001	363641	363641
AG	contig0001	361620	361620	contig0001	363643	363643
TC	contig0001	361621	361621	contig0001	363644	363644
GA	contig0001	361631	361631	contig0001	363654	363654
GC	contig0001	361632	361632	contig0001	363655	363655
GC	contig0001	361633	361633	contig0001	363656	363656
CT	contig0001	361788	361788	contig0001	363811	363811
AG	contig0001	361792	361792	contig0001	363815	363815
AG	contig0001	367507	367507	contig0001	369530	369530
CT	contig0001	371061	371061	contig0001	373084	373084
GA	contig0001	372125	372125	contig0001	374148	374148
AG	contig0001	376079	376079	contig0001	378102	378102
TC	contig0001	377138	377138	contig0001	379191	379191
TC	contig0001	378551	378551	contig0001	380603	380603
TC	contig0001	379328	379328	contig0001	381380	381380
GA	contig0001	379505	379505	contig0001	381557	381557
TC	contig0001	379709	379709	contig0001	381761	381761
TC	contig0001	379712	379712	contig0001	381764	381764
CG	contig0001	379721	379721	contig0001	381773	381773
TC	contig0001	379799	379799	contig0001	381851	381851
GC	contig0001	379883	379883	contig0001	381935	381935
AG	contig0001	380057	380057	contig0001	382109	382109
TC	contig0001	380062	380062	contig0001	382114	382114
GA	contig0001	380063	380063	contig0001	382115	382115
TC	contig0001	380861	380861	contig0001	382913	382913
CT	contig0001	381468	381468	contig0001	383520	383520
CT	contig0001	381484	381484	contig0001	383536	383536
AG	contig0001	381488	381488	contig0001	383540	383540
AG	contig0001	381489	381489	contig0001	383541	383541
GA	contig0001	381531	381531	contig0001	383583	383583
AG	contig0001	381937	381937	contig0001	383989	383989
GA	contig0001	382284	382284	contig0001	384336	384336
TC	contig0001	382634	382634	contig0001	384686	384686
TC	contig0001	382996	382996	contig0001	385048	385048
TC	contig0001	383183	383183	contig0001	385235	385235
GA	contig0001	383185	383185	contig0001	385237	385237
GA	contig0001	383521	383521	contig0001	385573	385573
TC	contig0001	383623	383623	contig0001	385675	385675
TC	contig0001	384977	384977	contig0001	387029	387029
AC	contig0001	385306	385306	contig0001	387358	387358
TA	contig0001	385405	385405	contig0001	387457	387457
TC	contig0001	385433	385433	contig0001	387485	387485
GA	contig0001	385508	385508	contig0001	387560	387560
TC	contig0001	385869	385869	contig0001	387920	387920
CT	contig0001	385875	385875	contig0001	387926	387926
AG	contig0001	385877	385877	contig0001	387928	387928
GA	contig0001	385878	385878	contig0001	387929	387929
TC	contig0001	385881	385881	contig0001	387932	387932
GA	contig0001	385882	385882	contig0001	387933	387933
GC	contig0001	385883	385883	contig0001	387934	387934
CT	contig0001	385884	385884	contig0001	387935	387935
TC	contig0001	385891	385891	contig0001	387942	387942
TC	contig0001	385895	385895	contig0001	387946	387946
CT	contig0001	386013	386013	contig0001	388049	388049
AG	contig0001	386025	386025	contig0001	388061	388061
GT	contig0001	386026	386026	contig0001	388062	388062
GA	contig0001	386028	386028	contig0001	388064	388064
AG	contig0001	386029	386029	contig0001	388065	388065
TC	contig0001	386030	386030	contig0001	388066	388066
TC	contig0001	386031	386031	contig0001	388067	388067
GA	contig0001	386042	386042	contig0001	388070	388070
GA	contig0001	386046	386046	contig0001	388074	388074
AT	contig0001	386048	386048	contig0001	388076	388076
TC	contig0001	386049	386049	contig0001	388077	388077
AG	contig0001	386051	386051	contig0001	388079	388079
GA	contig0001	386052	386052	contig0001	388080	388080
AG	contig0001	386054	386054	contig0001	388082	388082
TC	contig0001	386055	386055	contig0001	388083	388083
TA	contig0001	386058	386058	contig0001	388086	388086
AG	contig0001	386060	386060	contig0001	388088	388088
GA	contig0001	386067	386067	contig0001	388091	388091
AT	contig0001	386083	386083	contig0001	388107	388107
AG	contig0001	386084	386084	contig0001	388108	388108
TC	contig0001	386085	386085	contig0001	388109	388109
CT	contig0001	386094	386094	contig0001	388118	388118
TA	contig0001	386097	386097	contig0001	388121	388121
GC	contig0001	386102	386102	contig0001	388126	388126
TG	contig0001	386105	386105	contig0001	388129	388129
AG	contig0001	386108	386108	contig0001	388132	388132
CT	contig0001	386114	386114	contig0001	388138	388138
AG	contig0001	386115	386115	contig0001	388139	388139
GT	contig0001	386117	386117	contig0001	388141	388141
TC	contig0001	386120	386120	contig0001	388144	388144
GC	contig0001	386123	386123	contig0001	388147	388147
GC	contig0001	386126	386126	contig0001	388150	388150
TA	contig0001	386127	386127	contig0001	388151	388151
CG	contig0001	386129	386129	contig0001	388153	388153
GA	contig0001	386135	386135	contig0001	388159	388159
TC	contig0001	386147	386147	contig0001	388171	388171
GA	contig0001	386150	386150	contig0001	388174	388174
GA	contig0001	386153	386153	contig0001	388177	388177
AG	contig0001	386159	386159	contig0001	388183	388183
AC	contig0001	386169	386169	contig0001	388193	388193
CG	contig0001	386170	386170	contig0001	388194	388194
GT	contig0001	386174	386174	contig0001	388198	388198
TC	contig0001	386177	386177	contig0001	388201	388201
AG	contig0001	386178	386178	contig0001	388202	388202
AC	contig0001	386179	386179	contig0001	388203	388203
AC	contig0001	386180	386180	contig0001	388204	388204
AC	contig0001	386182	386182	contig0001	388206	388206
GC	contig0001	386184	386184	contig0001	388208	388208
CG	contig0001	386189	386189	contig0001	388213	388213
AT	contig0001	386191	386191	contig0001	388215	388215
AC	contig0001	386192	386192	contig0001	388216	388216
AG	contig0001	386193	386193	contig0001	388217	388217
CA	contig0001	386194	386194	contig0001	388218	388218
TC	contig0001	386198	386198	contig0001	388222	388222
TA	contig0001	386201	386201	contig0001	388225	388225
CT	contig0001	386204	386204	contig0001	388228	388228
CT	contig0001	386205	386205	contig0001	388229	388229
TG	contig0001	386207	386207	contig0001	388231	388231
GC	contig0001	386209	386209	contig0001	388233	388233
GC	contig0001	386211	386211	contig0001	388235	388235
AC	contig0001	386213	386213	contig0001	388237	388237
AG	contig0001	386219	386219	contig0001	388243	388243
CG	contig0001	386220	386220	contig0001	388244	388244
AG	contig0001	386221	386221	contig0001	388245	388245
TC	contig0001	386222	386222	contig0001	388246	388246
GA	contig0001	386224	386224	contig0001	388248	388248
CG	contig0001	386225	386225	contig0001	388249	388249
GA	contig0001	386226	386226	contig0001	388250	388250
CA	contig0001	386229	386229	contig0001	388253	388253
TC	contig0001	386231	386231	contig0001	388255	388255
AG	contig0001	386232	386232	contig0001	388256	388256
AT	contig0001	386233	386233	contig0001	388257	388257
GC	contig0001	386234	386234	contig0001	388258	388258
TG	contig0001	386237	386237	contig0001	388261	388261
CG	contig0001	386240	386240	contig0001	388264	388264
GC	contig0001	386242	386242	contig0001	388266	388266
TC	contig0001	386244	386244	contig0001	388268	388268
AG	contig0001	386246	386246	contig0001	388270	388270
GC	contig0001	386249	386249	contig0001	388273	388273
CG	contig0001	386250	386250	contig0001	388274	388274
GA	contig0001	386252	386252	contig0001	388276	388276
TC	contig0001	386254	386254	contig0001	388278	388278
AC	contig0001	386256	386256	contig0001	388280	388280
TA	contig0001	386257	386257	contig0001	388281	388281
TC	contig0001	386258	386258	contig0001	388282	388282
AG	contig0001	386260	386260	contig0001	388284	388284
TC	contig0001	386261	386261	contig0001	388285	388285
GT	contig0001	386262	386262	contig0001	388286	388286
CT	contig0001	386264	386264	contig0001	388288	388288
GC	contig0001	386265	386265	contig0001	388289	388289
TA	contig0001	386267	386267	contig0001	388291	388291
GT	contig0001	386268	386268	contig0001	388292	388292
GT	contig0001	386269	386269	contig0001	388293	388293
TC	contig0001	386270	386270	contig0001	388294	388294
CT	contig0001	386273	386273	contig0001	388297	388297
CT	contig0001	386279	386279	contig0001	388303	388303
CG	contig0001	386283	386283	contig0001	388307	388307
GC	contig0001	386285	386285	contig0001	388309	388309
TC	contig0001	386288	386288	contig0001	388312	388312
CT	contig0001	386291	386291	contig0001	388315	388315
TC	contig0001	386306	386306	contig0001	388330	388330
TC	contig0001	386309	386309	contig0001	388333	388333
TA	contig0001	386311	386311	contig0001	388335	388335
CT	contig0001	386312	386312	contig0001	388336	388336
GC	contig0001	386313	386313	contig0001	388337	388337
TC	contig0001	386318	386318	contig0001	388342	388342
AC	contig0001	386320	386320	contig0001	388344	388344
AC	contig0001	386321	386321	contig0001	388345	388345
CG	contig0001	386325	386325	contig0001	388349	388349
TC	contig0001	386326	386326	contig0001	388350	388350
GA	contig0001	386327	386327	contig0001	388351	388351
GA	contig0001	386331	386331	contig0001	388355	388355
GC	contig0001	386333	386333	contig0001	388357	388357
TC	contig0001	386339	386339	contig0001	388363	388363
GA	contig0001	386340	386340	contig0001	388364	388364
AG	contig0001	386342	386342	contig0001	388366	388366
GA	contig0001	386344	386344	contig0001	388368	388368
CT	contig0001	386345	386345	contig0001	388369	388369
AG	contig0001	386346	386346	contig0001	388370	388370
AC	contig0001	386347	386347	contig0001	388371	388371
AG	contig0001	386348	386348	contig0001	388372	388372
CG	contig0001	386351	386351	contig0001	388375	388375
GA	contig0001	386354	386354	contig0001	388378	388378
GC	contig0001	386355	386355	contig0001	388379	388379
AG	contig0001	386356	386356	contig0001	388380	388380
GC	contig0001	386357	386357	contig0001	388381	388381
TC	contig0001	386358	386358	contig0001	388382	388382
CG	contig0001	386367	386367	contig0001	388391	388391
AC	contig0001	386368	386368	contig0001	388392	388392
GA	contig0001	386369	386369	contig0001	388393	388393
GA	contig0001	386370	386370	contig0001	388394	388394
GA	contig0001	386371	386371	contig0001	388395	388395
AG	contig0001	386372	386372	contig0001	388396	388396
GT	contig0001	386378	386378	contig0001	388402	388402
GT	contig0001	386379	386379	contig0001	388403	388403
CG	contig0001	386387	386387	contig0001	388411	388411
CA	contig0001	386390	386390	contig0001	388414	388414
TC	contig0001	386396	386396	contig0001	388420	388420
CT	contig0001	386399	386399	contig0001	388423	388423
GC	contig0001	387887	387887	contig0001	388580	388580
TC	contig0001	387896	387896	contig0001	388589	388589
TC	contig0001	387904	387904	contig0001	388597	388597
CT	contig0001	387907	387907	contig0001	388600	388600
GA	contig0001	387908	387908	contig0001	388601	388601
GA	contig0001	387920	387920	contig0001	388613	388613
CG	contig0001	387921	387921	contig0001	388614	388614
GT	contig0001	387922	387922	contig0001	388615	388615
TC	contig0001	387923	387923	contig0001	388616	388616
CG	contig0001	387928	387928	contig0001	388621	388621
TC	contig0001	387934	387934	contig0001	388627	388627
GC	contig0001	387949	387949	contig0001	388642	388642
CG	contig0001	387961	387961	contig0001	388654	388654
CT	contig0001	387967	387967	contig0001	388660	388660
GC	contig0001	387970	387970	contig0001	388663	388663
CT	contig0001	387982	387982	contig0001	388675	388675
CG	contig0001	387985	387985	contig0001	388678	388678
AC	contig0001	387986	387986	contig0001	388679	388679
CA	contig0001	387987	387987	contig0001	388680	388680
TG	contig0001	388000	388000	contig0001	388693	388693
GT	contig0001	388001	388001	contig0001	388694	388694
GC	contig0001	388002	388002	contig0001	388695	388695
TG	contig0001	388003	388003	contig0001	388696	388696
AG	contig0001	388004	388004	contig0001	388697	388697
TA	contig0001	388005	388005	contig0001	388698	388698
TC	contig0001	388006	388006	contig0001	388699	388699
AG	contig0001	388012	388012	contig0001	388705	388705
AG	contig0001	388015	388015	contig0001	388708	388708
CG	contig0001	388016	388016	contig0001	388709	388709
AG	contig0001	388017	388017	contig0001	388710	388710
TG	contig0001	388019	388019	contig0001	388712	388712
CT	contig0001	388020	388020	contig0001	388713	388713
GA	contig0001	388021	388021	contig0001	388714	388714
TC	contig0001	388024	388024	contig0001	388717	388717
CA	contig0001	388027	388027	contig0001	388720	388720
GC	contig0001	388028	388028	contig0001	388721	388721
AG	contig0001	388029	388029	contig0001	388722	388722
CA	contig0001	388030	388030	contig0001	388723	388723
TC	contig0001	388033	388033	contig0001	388726	388726
CA	contig0001	388042	388042	contig0001	388735	388735
GC	contig0001	388045	388045	contig0001	388738	388738
CG	contig0001	388049	388049	contig0001	388742	388742
GA	contig0001	388051	388051	contig0001	388744	388744
CT	contig0001	388054	388054	contig0001	388747	388747
CT	contig0001	388057	388057	contig0001	388750	388750
CA	contig0001	388058	388058	contig0001	388751	388751
AG	contig0001	388059	388059	contig0001	388752	388752
TC	contig0001	388060	388060	contig0001	388753	388753
CG	contig0001	388064	388064	contig0001	388757	388757
GT	contig0001	388067	388067	contig0001	388760	388760
TC	contig0001	388069	388069	contig0001	388762	388762
AT	contig0001	388072	388072	contig0001	388765	388765
AG	contig0001	388076	388076	contig0001	388769	388769
TA	contig0001	388077	388077	contig0001	388770	388770
TA	contig0001	388078	388078	contig0001	388771	388771
GA	contig0001	388089	388089	contig0001	388782	388782
TC	contig0001	388090	388090	contig0001	388783	388783
AG	contig0001	388092	388092	contig0001	388785	388785
GT	contig0001	388093	388093	contig0001	388786	388786
CG	contig0001	388100	388100	contig0001	388793	388793
GA	contig0001	388102	388102	contig0001	388795	388795
TC	contig0001	388111	388111	contig0001	388804	388804
GA	contig0001	388112	388112	contig0001	388805	388805
AG	contig0001	388113	388113	contig0001	388806	388806
TC	contig0001	388114	388114	contig0001	388807	388807
GA	contig0001	388117	388117	contig0001	388810	388810
CG	contig0001	388130	388130	contig0001	388823	388823
TC	contig0001	388135	388135	contig0001	388828	388828
AG	contig0001	388138	388138	contig0001	388831	388831
TC	contig0001	388141	388141	contig0001	388834	388834
TC	contig0001	388147	388147	contig0001	388840	388840
CA	contig0001	388153	388153	contig0001	388846	388846
AG	contig0001	388157	388157	contig0001	388850	388850
GA	contig0001	388159	388159	contig0001	388852	388852
CG	contig0001	388162	388162	contig0001	388855	388855
TC	contig0001	388165	388165	contig0001	388858	388858
TG	contig0001	388171	388171	contig0001	388864	388864
GA	contig0001	388183	388183	contig0001	388876	388876
CG	contig0001	388186	388186	contig0001	388879	388879
GT	contig0001	388190	388190	contig0001	388883	388883
CG	contig0001	388192	388192	contig0001	388885	388885
TC	contig0001	388195	388195	contig0001	388888	388888
TG	contig0001	388201	388201	contig0001	388894	388894
AG	contig0001	388204	388204	contig0001	388897	388897
CG	contig0001	388205	388205	contig0001	388898	388898
GC	contig0001	388206	388206	contig0001	388899	388899
GA	contig0001	388207	388207	contig0001	388900	388900
CA	contig0001	388211	388211	contig0001	388904	388904
AC	contig0001	388212	388212	contig0001	388905	388905
GC	contig0001	388213	388213	contig0001	388906	388906
GA	contig0001	388219	388219	contig0001	388912	388912
TC	contig0001	388222	388222	contig0001	388915	388915
TC	contig0001	388231	388231	contig0001	388924	388924
GC	contig0001	388234	388234	contig0001	388927	388927
AC	contig0001	388237	388237	contig0001	388930	388930
GA	contig0001	388243	388243	contig0001	388936	388936
TG	contig0001	388258	388258	contig0001	388951	388951
TG	contig0001	388261	388261	contig0001	388954	388954
AG	contig0001	388264	388264	contig0001	388957	388957
AG	contig0001	388267	388267	contig0001	388960	388960
TC	contig0001	388273	388273	contig0001	388966	388966
TC	contig0001	388277	388277	contig0001	388970	388970
AG	contig0001	388279	388279	contig0001	388972	388972
GA	contig0001	388285	388285	contig0001	388978	388978
GT	contig0001	388303	388303	contig0001	391710	391710
CT	contig0001	388308	388308	contig0001	391715	391715
CG	contig0001	388309	388309	contig0001	391716	391716
CA	contig0001	388311	388311	contig0001	391718	391718
TG	contig0001	388312	388312	contig0001	391719	391719
AG	contig0001	388314	388314	contig0001	391721	391721
TA	contig0001	388317	388317	contig0001	391724	391724
AG	contig0001	388324	388324	contig0001	391731	391731
GA	contig0001	388325	388325	contig0001	391732	391732
CG	contig0001	388327	388327	contig0001	391734	391734
TC	contig0001	388330	388330	contig0001	391737	391737
AG	contig0001	388336	388336	contig0001	391743	391743
AG	contig0001	388339	388339	contig0001	391746	391746
TG	contig0001	388345	388345	contig0001	391752	391752
AT	contig0001	388351	388351	contig0001	391758	391758
GA	contig0001	388354	388354	contig0001	391761	391761
CA	contig0001	388355	388355	contig0001	391762	391762
GC	contig0001	388363	388363	contig0001	391770	391770
GA	contig0001	388364	388364	contig0001	391771	391771
AG	contig0001	388365	388365	contig0001	391772	391772
GT	contig0001	388366	388366	contig0001	391773	391773
TC	contig0001	388369	388369	contig0001	391776	391776
GC	contig0001	388372	388372	contig0001	391779	391779
AG	contig0001	388378	388378	contig0001	391785	391785
GC	contig0001	388384	388384	contig0001	391791	391791
CT	contig0001	388387	388387	contig0001	391794	391794
TC	contig0001	388388	388388	contig0001	391795	391795
TA	contig0001	388389	388389	contig0001	391796	391796
CG	contig0001	388390	388390	contig0001	391797	391797
TA	contig0001	388392	388392	contig0001	391799	391799
CT	contig0001	388393	388393	contig0001	391800	391800
CT	contig0001	388399	388399	contig0001	391806	391806
AT	contig0001	388400	388400	contig0001	391807	391807
GC	contig0001	388401	388401	contig0001	391808	391808
TG	contig0001	388402	388402	contig0001	391809	391809
GT	contig0001	388403	388403	contig0001	391810	391810
CG	contig0001	388409	388409	contig0001	391816	391816
GA	contig0001	388410	388410	contig0001	391817	391817
TG	contig0001	388411	388411	contig0001	391818	391818
TC	contig0001	388414	388414	contig0001	391821	391821
AG	contig0001	388453	388453	contig0001	391860	391860
TC	contig0001	388462	388462	contig0001	391869	391869
AG	contig0001	388465	388465	contig0001	391872	391872
GA	contig0001	388474	388474	contig0001	391881	391881
AC	contig0001	388475	388475	contig0001	391882	391882
CT	contig0001	388480	388480	contig0001	391887	391887
CA	contig0001	388484	388484	contig0001	391891	391891
CG	contig0001	388485	388485	contig0001	391892	391892
TC	contig0001	388570	388570	contig0001	391977	391977
AC	contig0001	388597	388597	contig0001	392004	392004
TC	contig0001	388618	388618	contig0001	392025	392025
GA	contig0001	388662	388662	contig0001	392069	392069
AG	contig0001	388672	388672	contig0001	392079	392079
TC	contig0001	388680	388680	contig0001	392087	392087
GA	contig0001	388691	388691	contig0001	392098	392098
TC	contig0001	388712	388712	contig0001	392119	392119
AG	contig0001	388723	388723	contig0001	392141	392141
CT	contig0001	388728	388728	contig0001	392146	392146
TC	contig0001	388741	388741	contig0001	392159	392159
CA	contig0001	388776	388776	contig0001	392194	392194
CA	contig0001	388778	388778	contig0001	392196	392196
AT	contig0001	388779	388779	contig0001	392197	392197
AG	contig0001	388943	388943	contig0001	392361	392361
CA	contig0001	388949	388949	contig0001	392367	392367
GA	contig0001	388968	388968	contig0001	392386	392386
GA	contig0001	389013	389013	contig0001	392431	392431
TC	contig0001	389025	389025	contig0001	392443	392443
GA	contig0001	389033	389033	contig0001	392451	392451
GA	contig0001	389034	389034	contig0001	392452	392452
GA	contig0001	390095	390095	contig0001	393513	393513
AG	contig0001	390096	390096	contig0001	393514	393514
AG	contig0001	390226	390226	contig0001	393644	393644
AC	contig0001	390245	390245	contig0001	393663	393663
GA	contig0001	390246	390246	contig0001	393664	393664
AG	contig0001	390318	390318	contig0001	393736	393736
CT	contig0001	390319	390319	contig0001	393737	393737
CA	contig0001	390738	390738	contig0001	394156	394156
CT	contig0001	391152	391152	contig0001	394570	394570
TC	contig0001	391155	391155	contig0001	394573	394573
AG	contig0001	392155	392155	contig0001	395573	395573
AC	contig0001	392156	392156	contig0001	395574	395574
CT	contig0001	392160	392160	contig0001	395578	395578
GA	contig0001	392166	392166	contig0001	395584	395584
CT	contig0001	392246	392246	contig0001	395664	395664
GA	contig0001	392258	392258	contig0001	395676	395676
TC	contig0001	392269	392269	contig0001	395687	395687
CT	contig0001	392271	392271	contig0001	395689	395689
CT	contig0001	392272	392272	contig0001	395690	395690
GA	contig0001	392276	392276	contig0001	395694	395694
TC	contig0001	392278	392278	contig0001	395696	395696
GT	contig0001	392279	392279	contig0001	395697	395697
CT	contig0001	392282	392282	contig0001	395700	395700
CT	contig0001	392284	392284	contig0001	395702	395702
TC	contig0001	392285	392285	contig0001	395703	395703
CA	contig0001	392286	392286	contig0001	395704	395704
GA	contig0001	392287	392287	contig0001	395705	395705
GT	contig0001	392288	392288	contig0001	395706	395706
GA	contig0001	392289	392289	contig0001	395707	395707
AG	contig0001	392294	392294	contig0001	395713	395713
TC	contig0001	392306	392306	contig0001	395725	395725
TA	contig0001	392308	392308	contig0001	395727	395727
GA	contig0001	395929	395929	contig0001	395861	395861
AG	contig0001	395933	395933	contig0001	395865	395865
GA	contig0001	395970	395970	contig0001	395902	395902
TC	contig0001	395995	395995	contig0001	395926	395926
TA	contig0001	396221	396221	contig0001	395985	395985
CA	contig0001	396241	396241	contig0001	396005	396005
TA	contig0001	396245	396245	contig0001	396009	396009
AT	contig0001	396247	396247	contig0001	396011	396011
AG	contig0001	396286	396286	contig0001	396050	396050
CT	contig0001	396388	396388	contig0001	396152	396152
TC	contig0001	396392	396392	contig0001	396156	396156
TC	contig0001	396504	396504	contig0001	396268	396268
CT	contig0001	396813	396813	contig0001	396577	396577
TC	contig0001	396862	396862	contig0001	396626	396626
AG	contig0001	397022	397022	contig0001	396786	396786
TC	contig0001	397045	397045	contig0001	396809	396809
TC	contig0001	397087	397087	contig0001	396851	396851
CT	contig0001	397119	397119	contig0001	396883	396883
GA	contig0001	397153	397153	contig0001	396917	396917
TC	contig0001	397154	397154	contig0001	396918	396918
CT	contig0001	397329	397329	contig0001	397111	397111
CT	contig0001	397382	397382	contig0001	397164	397164
TC	contig0001	397447	397447	contig0001	397229	397229
TC	contig0001	397465	397465	contig0001	397247	397247
AT	contig0001	397895	397895	contig0001	397677	397677
AG	contig0001	397905	397905	contig0001	397686	397686
CT	contig0001	398007	398007	contig0001	397788	397788
GA	contig0001	398008	398008	contig0001	397789	397789
TC	contig0001	398073	398073	contig0001	397854	397854
CT	contig0001	398080	398080	contig0001	397861	397861
AC	contig0001	398090	398090	contig0001	397871	397871
TC	contig0001	398095	398095	contig0001	397876	397876
GT	contig0001	398097	398097	contig0001	397878	397878
TC	contig0001	398100	398100	contig0001	397881	397881
GT	contig0001	398110	398110	contig0001	397891	397891
TC	contig0001	398114	398114	contig0001	397895	397895
AG	contig0001	398145	398145	contig0001	397926	397926
GA	contig0001	398354	398354	contig0001	398135	398135
TC	contig0001	398357	398357	contig0001	398138	398138
GA	contig0001	398362	398362	contig0001	398143	398143
CT	contig0001	398363	398363	contig0001	398144	398144
AG	contig0001	398380	398380	contig0001	398173	398173
AG	contig0001	398435	398435	contig0001	398228	398228
TC	contig0001	398451	398451	contig0001	398244	398244
CT	contig0001	398881	398881	contig0001	398674	398674
AG	contig0001	399940	399940	contig0001	399733	399733
TC	contig0001	400936	400936	contig0001	400729	400729
TC	contig0001	401596	401596	contig0001	401389	401389
AG	contig0001	401828	401828	contig0001	401621	401621
TC	contig0001	402229	402229	contig0001	402022	402022
CT	contig0001	402295	402295	contig0001	402088	402088
GC	contig0001	402346	402346	contig0001	402139	402139
CT	contig0001	402586	402586	contig0001	402379	402379
TC	contig0001	402606	402606	contig0001	402399	402399
GA	contig0001	402619	402619	contig0001	402412	402412
TC	contig0001	402628	402628	contig0001	402421	402421
GA	contig0001	402669	402669	contig0001	402462	402462
AG	contig0001	402676	402676	contig0001	402468	402468
TC	contig0001	402842	402842	contig0001	402634	402634
GT	contig0001	404518	404518	contig0001	404419	404419
GA	contig0001	405131	405131	contig0001	405032	405032
GA	contig0001	405156	405156	contig0001	405057	405057
GA	contig0001	405181	405181	contig0001	405082	405082
GA	contig0001	405202	405202	contig0001	405103	405103
TC	contig0001	405257	405257	contig0001	405158	405158
TC	contig0001	405309	405309	contig0001	405210	405210
GT	contig0001	405338	405338	contig0001	405239	405239
GA	contig0001	405342	405342	contig0001	405243	405243
GT	contig0001	405593	405593	contig0001	405493	405493
GT	contig0001	405797	405797	contig0001	405697	405697
CT	contig0001	406892	406892	contig0001	406783	406783
CT	contig0001	406895	406895	contig0001	406786	406786
CT	contig0001	406961	406961	contig0001	406852	406852
TC	contig0001	407008	407008	contig0001	406899	406899
CT	contig0001	407056	407056	contig0001	406947	406947
TC	contig0001	407072	407072	contig0001	406963	406963
GA	contig0001	407105	407105	contig0001	406996	406996
CT	contig0001	407111	407111	contig0001	407002	407002
TG	contig0001	407117	407117	contig0001	407008	407008
TC	contig0001	407199	407199	contig0001	407090	407090
TC	contig0001	407304	407304	contig0001	407195	407195
AC	contig0001	407320	407320	contig0001	407211	407211
CT	contig0001	407364	407364	contig0001	407255	407255
CT	contig0001	407442	407442	contig0001	407333	407333
CA	contig0001	407495	407495	contig0001	407385	407385
TC	contig0001	407509	407509	contig0001	407399	407399
GA	contig0001	407530	407530	contig0001	407420	407420
CA	contig0001	407682	407682	contig0001	407572	407572
CT	contig0001	407733	407733	contig0001	407623	407623
GA	contig0001	407899	407899	contig0001	407789	407789
AG	contig0001	407940	407940	contig0001	407830	407830
AG	contig0001	407960	407960	contig0001	407850	407850
AG	contig0001	407961	407961	contig0001	407851	407851
GA	contig0001	407977	407977	contig0001	407867	407867
AG	contig0001	408121	408121	contig0001	408011	408011
AG	contig0001	408182	408182	contig0001	408072	408072
GA	contig0001	408191	408191	contig0001	408081	408081
CT	contig0001	408214	408214	contig0001	408104	408104
GA	contig0001	408298	408298	contig0001	408188	408188
TC	contig0001	408558	408558	contig0001	408448	408448
CT	contig0001	408567	408567	contig0001	408457	408457
CT	contig0001	408681	408681	contig0001	408571	408571
TC	contig0001	408705	408705	contig0001	408595	408595
GT	contig0001	409048	409048	contig0001	408938	408938
GA	contig0001	409128	409128	contig0001	409018	409018
AG	contig0001	409134	409134	contig0001	409024	409024
AG	contig0001	409166	409166	contig0001	409056	409056
AG	contig0001	409213	409213	contig0001	409103	409103
CT	contig0001	409256	409256	contig0001	409146	409146
AG	contig0001	409309	409309	contig0001	409199	409199
AG	contig0001	409433	409433	contig0001	409323	409323
CT	contig0001	409504	409504	contig0001	409394	409394
CT	contig0001	409640	409640	contig0001	409530	409530
TC	contig0001	409656	409656	contig0001	409546	409546
CA	contig0001	409677	409677	contig0001	409567	409567
AG	contig0001	410367	410367	contig0001	410257	410257
GA	contig0001	410411	410411	contig0001	410301	410301
TC	contig0001	410523	410523	contig0001	410414	410414
TC	contig0001	410526	410526	contig0001	410417	410417
GA	contig0001	410527	410527	contig0001	410418	410418
GA	contig0001	410529	410529	contig0001	410420	410420
TC	contig0001	410530	410530	contig0001	410421	410421
TC	contig0001	410635	410635	contig0001	410526	410526
TC	contig0001	410689	410689	contig0001	410580	410580
GT	contig0001	410800	410800	contig0001	410691	410691
GA	contig0001	410803	410803	contig0001	410694	410694
CT	contig0001	410842	410842	contig0001	410733	410733
AG	contig0001	410850	410850	contig0001	410741	410741
CT	contig0001	412192	412192	contig0001	412083	412083
AC	contig0001	412291	412291	contig0001	412182	412182
GT	contig0001	412294	412294	contig0001	412185	412185
AT	contig0001	412297	412297	contig0001	412188	412188
AG	contig0001	412303	412303	contig0001	412194	412194
TC	contig0001	412306	412306	contig0001	412197	412197
GT	contig0001	412309	412309	contig0001	412200	412200
GA	contig0001	412312	412312	contig0001	412203	412203
GA	contig0001	412318	412318	contig0001	412209	412209
CT	contig0001	412321	412321	contig0001	412212	412212
TC	contig0001	412326	412326	contig0001	412217	412217
GA	contig0001	412327	412327	contig0001	412218	412218
TC	contig0001	412336	412336	contig0001	412227	412227
AG	contig0001	412351	412351	contig0001	412242	412242
GT	contig0001	412363	412363	contig0001	412254	412254
GC	contig0001	412365	412365	contig0001	412256	412256
TG	contig0001	412367	412367	contig0001	412258	412258
CT	contig0001	412368	412368	contig0001	412259	412259
AC	contig0001	412376	412376	contig0001	412267	412267
GT	contig0001	412386	412386	contig0001	412277	412277
GA	contig0001	412394	412394	contig0001	412285	412285
TA	contig0001	412400	412400	contig0001	412286	412286
GA	contig0001	412401	412401	contig0001	412287	412287
GA	contig0001	412403	412403	contig0001	412289	412289
TA	contig0001	412411	412411	contig0001	412298	412298
AC	contig0001	412421	412421	contig0001	412307	412307
TC	contig0001	412422	412422	contig0001	412308	412308
AG	contig0001	412437	412437	contig0001	412323	412323
GA	contig0001	412444	412444	contig0001	412330	412330
CT	contig0001	412600	412600	contig0001	412484	412484
TC	contig0001	412624	412624	contig0001	412508	412508
TG	contig0001	412639	412639	contig0001	412523	412523
GC	contig0001	412643	412643	contig0001	412527	412527
GA	contig0001	412662	412662	contig0001	412543	412543
CT	contig0001	412663	412663	contig0001	412544	412544
CT	contig0001	412664	412664	contig0001	412545	412545
CA	contig0001	412667	412667	contig0001	412550	412550
TG	contig0001	412668	412668	contig0001	412551	412551
CG	contig0001	412672	412672	contig0001	412555	412555
CT	contig0001	412673	412673	contig0001	412556	412556
CT	contig0001	412680	412680	contig0001	412563	412563
GA	contig0001	412682	412682	contig0001	412565	412565
CT	contig0001	412684	412684	contig0001	412567	412567
CT	contig0001	412685	412685	contig0001	412568	412568
AG	contig0001	412687	412687	contig0001	412570	412570
GA	contig0001	413315	413315	contig0001	412770	412770
GA	contig0001	413348	413348	contig0001	412803	412803
TA	contig0001	413351	413351	contig0001	412806	412806
CT	contig0001	413354	413354	contig0001	412809	412809
TC	contig0001	413355	413355	contig0001	412810	412810
GC	contig0001	413357	413357	contig0001	412812	412812
AG	contig0001	413358	413358	contig0001	412813	412813
AG	contig0001	413359	413359	contig0001	412814	412814
AC	contig0001	413360	413360	contig0001	412815	412815
AG	contig0001	413363	413363	contig0001	412818	412818
TC	contig0001	413372	413372	contig0001	412827	412827
CT	contig0001	413384	413384	contig0001	412839	412839
AT	contig0001	413396	413396	contig0001	412851	412851
TG	contig0001	413399	413399	contig0001	412854	412854
CT	contig0001	413411	413411	contig0001	412866	412866
TC	contig0001	413414	413414	contig0001	412869	412869
TC	contig0001	413417	413417	contig0001	412872	412872
TC	contig0001	413420	413420	contig0001	412875	412875
GT	contig0001	413426	413426	contig0001	412881	412881
AC	contig0001	413435	413435	contig0001	412890	412890
AC	contig0001	413445	413445	contig0001	412900	412900
CA	contig0001	413447	413447	contig0001	412902	412902
AG	contig0001	413448	413448	contig0001	412903	412903
CA	contig0001	413450	413450	contig0001	412905	412905
TC	contig0001	413451	413451	contig0001	412906	412906
AG	contig0001	413453	413453	contig0001	412908	412908
GC	contig0001	413456	413456	contig0001	412911	412911
AG	contig0001	413457	413457	contig0001	412912	412912
TA	contig0001	413462	413462	contig0001	412917	412917
TC	contig0001	413464	413464	contig0001	412919	412919
GC	contig0001	413465	413465	contig0001	412920	412920
CA	contig0001	413467	413467	contig0001	412922	412922
AC	contig0001	413468	413468	contig0001	412923	412923
GA	contig0001	413471	413471	contig0001	412926	412926
CA	contig0001	413473	413473	contig0001	412928	412928
GC	contig0001	413474	413474	contig0001	412929	412929
CA	contig0001	413475	413475	contig0001	412930	412930
TC	contig0001	413476	413476	contig0001	412931	412931
GT	contig0001	413477	413477	contig0001	412932	412932
CT	contig0001	413478	413478	contig0001	412933	412933
[truncated: 18,726 more rows]
