# Supplementary material for: Gene-trait matching across the Bifidobacterium longum pan-genome reveals considerable diversity in carbohydrate catabolism among human infant strains
Source: BMC Genomics. 2018 Jan 8;19:33. doi: 10.1186/s12864-017-4388-9 (PMC5759876; doi:10.1186/s12864-017-4388-9)
Supplement: Supplementary file 4 — Excel file containing the list of MCL cluster which differ between Bifidobacterium longum strain pairs APC1465 - APC1466, APC1477 - APC1478 and APC1462 - APC1464. (XLSX 31 kb) [file 12864_2017_4388_MOESM4_ESM.xlsx]

## Sheet: APC1465-66
Cluster	APC1465	APC1466	Function
1	1	0	sugars ABC transporter substrate-binding protein
2	1	0	beta-galactosidase
3	1	0	mobilization protein
4	1	0	Hypothetical protein
5	1	0	beta-galactosidase
6	1	0	hypothetical protein
7	1	0	Conserved hypothetical protein
8	1	0	transposase
9	1	0	transcriptional regulator, HipB-like protein
10	1	0	nucleoside-diphosphate-sugar epimerase family protein
11	1	0	Hypothetical protein
12	1	0	restriction endonuclease S subunit
13	1	0	Mg transport protein
14	1	0	putative rhamnosidase
15	1	0	hypothetical protein
16	1	0	Glucose/fructose transport protein
17	1	0	OsmC family protein
18	1	0	Aspartyl/glutamyl-tRNA(Asn/Gln) amidotransferase subunit A
19	1	0	Nitrilase/cyanide hydratase and apolipoprotein N-acyltransferase
20	1	0	Lipase
21	1	0	putative esterase/lipase-like protein
22	1	0	Transcriptional regulator, AraC family
23	1	0	Coenzyme F420 hydrogenase/dehydrogenase, beta subunit C terminus
24	1	0	Transposase
25	1	0	Transposase
26	1	0	hypothetical protein
27	1	0	cytosine methyl transferase
28	1	0	MvaI/BcnI restriction endonuclease family
29	1	0	hypothetical protein
30	1	0	hypothetical protein
31	1	0	hypothetical protein
32	1	0	hypothetical protein
33	1	0	two-component sensor protein
34	1	0	Polysaccharide biosynthesis protein
35	1	0	hypothetical protein
36	1	0	glycosyltransferase
37	1	0	hypothetical protein
38	0	1	transposase
39	0	1	Transposase
40	0	1	Transposase
41	0	1	Proline/betaine transporter
42	0	1	Transcriptional regulator
43	0	1	Cytosine deaminase
44	0	1	hypothetical protein
45	0	1	Creatininase
46	0	1	Lamin Tail Domain
47	0	1	Peptidyl-prolyl cis-trans isomerase
48	0	1	hypothetical protein
49	0	1	hypothetical protein
50	0	1	HNH endonuclease
51	0	1	hypothetical protein
52	0	1	hypothetical protein
53	0	1	hypothetical protein
54	0	1	phage protein
55	0	1	phage portal related protein
56	0	1	putative prohead peptidase
57	0	1	Hypothetical protein
58	0	1	hypothetical protein
59	0	1	Hypothetical protein
60	0	1	Hypothetical protein
61	0	1	hypothetical protein
62	0	1	hypothetical protein
63	0	1	phage related protein
64	0	1	putative amidase
65	0	1	Hypothetical protein
66	0	1	hypothetical protein
67	0	1	hypothetical protein
68	0	1	hypothetical protein
69	0	1	hypothetical protein
70	0	1	hypothetical protein
71	0	1	hypothetical protein
72	0	1	hypothetical protein
73	0	1	hypothetical protein
74	0	1	hypothetical protein
75	0	1	hypothetical protein
76	0	1	hypothetical protein
77	0	1	hypothetical protein
78	0	1	hypothetical protein

## Sheet: 1477-78
Cluster	APC1477	APC1478	Function
1	1	0	hypothetical protein
2	1	0	hypothetical protein
3	0	1	hypothetical protein
4	0	1	hypothetical protein

## Sheet: APC1462-64
Cluster	APC1462	APC1464	Function
1	1	0	Hypothetical protein
2	1	0	integrase/recombinase
3	1	0	hypothetical protein
4	1	0	beta-xylosidase
5	1	0	Proline/betaine transporter
6	1	0	Transcriptional regulator
7	1	0	ABC transporter permease
8	1	0	Cytosine deaminase
9	1	0	Creatininase
10	1	0	surface protein
11	1	0	hypothetical protein
12	1	0	ABC transporter ATP-binding protein
13	1	0	Toxin-antitoxin system protein
14	1	0	lactose ABC transporter substrate-binding protein
15	1	0	hypothetical protein
16	1	0	hypothetical protein
17	1	0	hypothetical protein
18	1	0	exo-alpha-L-arabinofuranosidase II
19	1	0	lipase
20	1	0	alpha-arabinofuranosidase I
21	1	0	Peptidyl-prolyl cis-trans isomerase
22	1	0	hypothetical protein
23	1	0	hypothetical protein
24	1	0	hypothetical protein
25	1	0	hypothetical protein
26	1	0	putative resolvase
27	1	0	transcriptional regulator, XRE family
28	1	0	hypothetical protein
29	1	0	hypothetical protein
30	1	0	hypothetical protein
31	1	0	hypothetical protein
32	1	0	Hypothetical protein
33	1	0	Hypothetical protein
34	1	0	transposase
35	1	0	Hypothetical protein
36	1	0	Hypothetical protein
37	1	0	Hypothetical protein
38	1	0	Nucleotidyltransferase
39	1	0	transposase
40	1	0	Hypothetical membrane spanning protein, MFS superfamily
41	1	0	Lipase
42	1	0	hypothetical protein
43	1	0	hypothetical protein
44	1	0	hypothetical protein
45	1	0	putative pyrophosphatase
46	1	0	Helix-turn-helix
47	1	0	putative pyrophosphohydrolase
48	1	0	hypothetical protein
49	1	0	hypothetical protein
50	1	0	hypothetical protein
51	1	0	hypothetical protein
52	1	0	hypothetical protein
53	1	0	Hypothetical protein with DUF1526 domain
54	1	0	transposase
55	1	0	hypothetical protein
56	1	0	hypothetical protein
57	1	0	major facilitator superfamily protein
58	1	0	putative transposase
59	1	0	hypothetical protein
60	1	0	hypothetical protein
61	1	0	hypothetical protein
62	1	0	hypothetical protein
63	1	0	hypothetical protein
64	1	0	hypothetical protein
65	1	0	hypothetical protein
66	1	0	hypothetical protein
67	1	0	Acetyltransferase (GNAT) family
68	1	0	hypothetical protein
69	1	0	hypothetical protein
70	1	0	hypothetical protein
71	1	0	hypothetical protein
72	1	0	hypothetical protein
73	1	0	hypothetical protein
74	1	0	hypothetical protein
75	1	0	hypothetical protein
76	1	0	hypothetical protein
77	1	0	Helix-turn-helix domain
78	1	0	hypothetical protein
79	1	0	hypothetical protein
80	1	0	hypothetical protein
81	1	0	hypothetical protein
82	1	0	hypothetical protein
83	1	0	hypothetical protein
84	1	0	hypothetical protein
85	1	0	hypothetical protein
86	1	0	transposase
87	1	0	Antitoxin Phd_YefM, type II toxin-antitoxin system
88	1	0	addiction module toxin, Txe/YoeB family
89	1	0	hypothetical protein
90	1	0	ATP-binding protein
91	1	0	hypothetical protein
92	1	0	hypothetical protein
93	1	0	hypothetical protein
94	1	0	hypothetical protein
95	1	0	hypothetical protein
96	1	0	hypothetical protein
97	1	0	hypothetical protein
98	1	0	TrwC relaxase
99	1	0	hypothetical protein
100	1	0	Mg transport protein
101	1	0	hypothetical protein
102	1	0	hypothetical protein
103	1	0	hypothetical protein
104	1	0	RelB antitoxin
105	1	0	hypothetical protein
106	1	0	hypothetical protein
107	1	0	Domain of unknown function (DUF3846)
108	1	0	hypothetical protein
109	1	0	hypothetical protein
110	1	0	hypothetical protein
111	1	0	hypothetical protein
112	1	0	Glutamine amidotransferases class-II
113	1	0	putative rhamnosidase
114	1	0	hypothetical protein
115	1	0	hypothetical protein
116	1	0	putative cell surface protein
117	1	0	hypothetical protein
118	1	0	hypothetical protein
119	1	0	chaperone activity ATPase
120	1	0	Hypothetical membrane spanning protein
121	1	0	hypothetical protein
122	1	0	hypothetical protein
123	1	0	hypothetical protein
124	1	0	Transcriptional regulator, MerR family
125	1	0	hypothetical protein
126	1	0	hypothetical protein
127	1	0	hypothetical protein
128	1	0	Glucose/fructose transport protein
129	1	0	OsmC family protein
130	1	0	Aspartyl/glutamyl-tRNA(Asn/Gln) amidotransferase subunit A
131	1	0	Nitrilase/cyanide hydratase and apolipoprotein N-acyltransferase
132	1	0	Lipase
133	1	0	hypothetical protein
134	1	0	Conserved hypothetical protein
135	1	0	hypothetical protein
136	1	0	Domain of unknown function (DUF4352)
137	1	0	hypothetical protein
138	1	0	hypothetical protein
139	1	0	hypothetical protein
140	1	0	hypothetical protein
141	1	0	hypothetical protein
142	1	0	melibiose carrier protein
143	1	0	putative transposase
144	1	0	hypothetical protein
145	1	0	hypothetical protein
146	1	0	hypothetical protein
147	1	0	hypothetical protein
148	1	0	Hypothetical protein
149	1	0	extracellular solute-binding protein, family 1
150	1	0	hypothetical protein
151	1	0	hypothetical protein
152	1	0	hypothetical protein
153	1	0	hypothetical protein
154	1	0	hypothetical protein
155	1	0	hypothetical protein
156	0	1	putative phage integrase
157	0	1	transposase
158	0	1	Transporter, drug/metabolite exporter family
159	0	1	hypothetical protein
160	0	1	hypothetical protein
161	0	1	Transposase
162	0	1	hypothetical protein
163	0	1	hypothetical protein
164	0	1	hypothetical protein
165	0	1	transcriptional regulator
166	0	1	hypothetical protein
167	0	1	hypothetical protein
168	0	1	transcriptional regulator
169	0	1	NADH-dependent butanol dehydrogenase 1
170	0	1	Hypothetical protein
171	0	1	hypothetical protein
172	0	1	hypothetical protein
173	0	1	alcohol dehydrogenase
174	0	1	Toxin-antitoxin system protein
175	0	1	Hypothetical protein
176	0	1	Hypothetical protein
177	0	1	hypothetical protein
178	0	1	serine_threonine protein kinase
179	0	1	Hypothetical membrane spanning protein
180	0	1	Hypothetical protein with helix-turn-helix motif
181	0	1	Hypothetical membrane spanning protein
182	0	1	Permease
183	0	1	Two component system histidine kinase
184	0	1	permease
185	0	1	permease
186	0	1	Hypothetical protein
187	0	1	hypothetical protein
188	0	1	putative outer membrane protein
189	0	1	lactose ABC transporter substrate-binding protein
190	0	1	putative transposase
191	0	1	Hypothetical membrane spanning protein
192	0	1	Hypothetical membrane spanning protein
193	0	1	hypothetical protein
194	0	1	hypothetical protein
195	0	1	hypothetical protein
196	0	1	glycosyl hydrolases family 30
197	0	1	hypothetical protein
198	0	1	hypothetical protein
199	0	1	hypothetical protein
200	0	1	alpha-L-arabinofuranosidase
201	0	1	beta-1,4-xylosidase
202	0	1	HipA protein
203	0	1	Beta-glucosidase
204	0	1	hypothetical protein
205	0	1	hypothetical protein
206	0	1	Major Facilitator Superfamily
207	0	1	hypothetical protein
208	0	1	Hypothetical protein
209	0	1	transcriptional regulator, HipB-like protein
210	0	1	transcriptional regulator
211	0	1	restriction endonuclease S subunit
212	0	1	hypothetical protein
213	0	1	hypothetical protein
214	0	1	Putative transcriptional regulator
215	0	1	hypothetical protein
216	0	1	hypothetical protein
217	0	1	Homeodomain-like domain
218	0	1	hypothetical protein
219	0	1	putative esterase/lipase-like protein
220	0	1	Transcriptional regulator, AraC family
221	0	1	hypothetical protein
222	0	1	hypothetical protein
223	0	1	Hypothetical membrane spanning protein with DUF81 domain
224	0	1	hypothetical protein
225	0	1	Replicase family
226	0	1	aspartate aminotransferase
227	0	1	hypothetical protein
228	0	1	hypothetical protein
229	0	1	hypothetical protein
230	0	1	Transposase
231	0	1	Transposase
232	0	1	hypothetical protein
233	0	1	cytosine methyl transferase
234	0	1	MvaI/BcnI restriction endonuclease family
235	0	1	hypothetical protein
236	0	1	hypothetical protein
237	0	1	hypothetical protein
238	0	1	hypothetical protein
239	0	1	hypothetical protein
240	0	1	hypothetical protein
241	0	1	hypothetical protein
