# Supplementary material for: Gene-trait matching across the Bifidobacterium longum pan-genome reveals considerable diversity in carbohydrate catabolism among human infant strains
Source: BMC Genomics. 2018 Jan 8;19:33. doi: 10.1186/s12864-017-4388-9 (PMC5759876; doi:10.1186/s12864-017-4388-9)
Supplement: Supplementary file 5 — Presence and absence of carbohydrate clusters predicted and growth on those carbohydrates of all the strains. (XLS 62 kb) [file 12864_2017_4388_MOESM5_ESM.xls]

## Sheet: Sheet1
Carbohydrate	Cluster	Functions	Strain	APC 1464	APC 1466	DPC 6317	DPC 6320	DPC 6321	APC 1465	APC 1468	APC 1476	APC 1473	APC 1503	APC1461	APC1462	APC1477	DPC6316	APC1482	DPC6323	APC1472	APC1478	APC 1504	APC1480
			Growth in XOS	+	+	+	+	+	+	+	+	+	+	-	-	-	-	-	-	-	-	-	-
			Presence cluster A	+	+	+	+	+	+	+	+	+	+	-	-	-	-	-	-	-	-	-	-
XYLO-OLIGOSACCHARIDES (XOS)	A	Hypothetical protein		APC1464_1419	APC1466_1394	DPC6317_1571	DPC6320_1476	DPC6321_1492		APC1468_1601	APC1476_1673	APC1473_1493	APC1503_1659	APC1461_1574	APC1462_1608	APC1477_1397	DPC6316_1559	APC1482_1543	DPC6323_1495	APC1472_1444	APC1478_1397	APC1504_1510	APC1480_1507
		Hypothetical protein		APC1464_1420	APC1466_1395	DPC6317_1572	DPC6320_1477	DPC6321_1493	APC1465_1437	APC1468_1602	APC1476_1674	APC1473_1494	APC1503_1660													ribose transporter permease rbsC	apc1504_	1512 transposase
		Putative outer membrane protein		APC1464_1421	APC1466_1396	DPC6317_1576	DPC6320_1478	DPC6321_1494	APC1465_1438	APC1468_1603	APC1476_1675	APC1473_1495	APC1503_1661													ribose transporter permease rbsC
		Galactoside O-acetyltransferase		APC1464_1422	APC1466_1397	DPC6317_1577	DPC6320_1479	DPC6321_1495	APC1465_1439	APC1468_1604	APC1476_1676	APC1473_1496	APC1503_1662													ribose transporter permease rbsC
		Alpha-L-arabinofuranosidase		APC1464_1423	APC1466_1398	DPC6317_1578	DPC6320_1480	DPC6321_1496	APC1465_1440	APC1468_1605	APC1476_1677	APC1473_1497	APC1503_1663													ribose transporter permease rbsC
		Beta-1,4-xylosidase		APC1464_1424	APC1466_1399	DPC6317_1579	DPC6320_1481	DPC6321_1497	APC1465_1441	APC1468_1606	APC1476_1678	APC1473_1498	APC1503_1664													ribose transporter permease rbsC
		ABC transporter permease		APC1464_1425	APC1466_1400	DPC6317_1580	DPC6320_1482	DPC6321_1498	APC1465_1442	APC1468_1607	APC1476_1679	APC1473_1499	APC1503_1665													ribose transporter permease rbsC
		ABC transporter permease		APC1464_1426	APC1466_1401	DPC6317_1581	DPC6320_1483	DPC6321_1499	APC1465_1443	APC1468_1608	APC1476_1680	APC1473_1500	APC1503_1666													ribose transporter permease rbsC
		Lactose ABC transporter substrate-binding protein		APC1464_1427	APC1466_1402	DPC6317_1582	DPC6320_1484	DPC6321_1500	APC1465_1444	APC1468_1609	APC1476_1681	APC1473_1501	APC1503_1667													ribose transporter permease rbsC
		LacI family transcriptional regulator		APC1464_1428	APC1466_1403	DPC6317_1583	DPC6320_1485	DPC6321_1501	APC1465_1445	APC1468_1610	APC1476_1682	APC1473_1503	APC1503_1668													ribose transporter permease rbsC
		NADH-dependent butanol dehydrogenase 1		APC1464_1429	APC1466_1404	DPC6317_1584	DPC6320_1486	DPC6321_1502	APC1465_1446	APC1468_1611	APC1476_1683	APC1473_1504	APC1503_1669													ribose transporter permease rbsC
		Xylose isomerase		APC1464_1430	APC1466_1405	DPC6317_1585	DPC6320_1487	DPC6321_1503	APC1465_1447	APC1468_1612	APC1476_1684	APC1473_1505	APC1503_1670	APC1461_1576	APC1462_1610	APC1477_1399	DPC6316_1561	APC1482_1545	DPC6323_1497	APC1472_1446	APC1478_1399	APC1504_1513	APC1480_1509
Carbohydrate	Cluster	Functions	Strain	APC 1462	APC 1464	APC 1477	APC 1472	APC 1476	APC 1478	APC 1480	APC 1482	DPC 6316	DPC 6317	DPC 6320	DPC 6321	APC1461	APC 1465	APC 1466	APC 1473	APC 1468	APC 1503	APC 1504	DPC6323
			Growth in Arabinan	+	+	+	+	+	+	+	+	+	+	+	+	-	-	-	-	-	-	-	-
			Presence cluster B	+	+	+	+	+	+	+	+	+	+	+	+	-	-	-	-	-	-	-	-
ARABINAN	B	aromatic amino acid tranposrt protein		APC 1462_1894	APC 1464_1758	APC 1477_1688	APC 1472_1740	APC 1476_1986	APC 1478_1689	APC 1480_1799	APC 1482_1836	DPC 6316_1860	DPC 6317_1876	DPC 6320_1777	DPC 6321_1845	APC 1461_1919	APC 1465_1734	APC 1466_1689	APC 1473_1804	APC 1468_1907	APC 1503_1956	APC 1504_1829	DPC6323_1828
		Transposase		APC 1462_1895	APC 1464_1759	APC 1477_1689	APC 1472_1741	APC 1476_1987	APC 1478_1690	APC 1480_1800	APC 1482_1837	DPC 6316_1861	DPC 6317_1877	DPC 6320_1778
		Endo-1,4-beta-xylanase		APC 1462_1896	APC 1464_1760	APC 1477_1690	APC 1472_1742	APC 1476_1988	APC 1478_1691	APC 1480_1801	APC 1482_1838	DPC 6316_1862	DPC 6317_1878	DPC 6320_1779	DPC 6321_1846
		Endo-1,4-beta-xylanase		APC 1462_1897	APC 1464_1761	APC 1477_1691	APC 1472_1743	APC 1476_1989	APC 1478_1692	APC 1480_1802	APC 1482_1839	DPC 6316_1863	DPC 6317_1879	DPC 6320_1780	DPC 6321_1847
		Beta-xylosidase		APC 1462_1898	APC 1464_1762	APC 1477_1692	APC 1472_1744	APC 1476_1990	APC 1478_1693	APC 1480_1803	APC 1482_1840	DPC 6316_1864	DPC 6317_1880	DPC 6320_1781	DPC 6321_1848
		Endo-1,4-beta-xylanase		APC 1462_1899	APC 1464_1763	APC 1477_1693	APC 1472_1745	APC 1476_1991	APC 1478_1694	APC 1480_1804	APC 1482_1841	DPC 6316_1865	DPC 6317_1881	DPC 6320_1782	DPC 6321_1849
		Endo-1,4-beta-xylanase		APC 1462_1900	APC 1464_1764	APC 1477_1694	APC 1472_1746	APC 1476_1994	APC 1478_1695	APC 1480_1805	APC 1482_1842	DPC 6316_1866	DPC 6317_1882	DPC 6320_1783	DPC 6321_1850						APC 1503_1958					APC 1476_1992 beta-xylosidase	APC 1476_1993 endo-1,4-beta-xylanase
		Hypothetical protein		APC 1462_1901	APC 1464_1765	APC 1477_1695	APC 1472_1747	APC 1476_1995	APC 1478_1696	APC 1480_1806	APC 1482_1843	DPC 6316_1867	DPC 6317_1883	DPC 6320_1784	DPC 6321_1851	APC 1461_1920	APC 1465_1735	APC 1466_1690	APC 1473_1805	APC 1468_1908	APC 1503_1959	APC 1504_1830	DPC6323_1829			APC 1503_1957 Hypothetical protein
Carbohydrate	Cluster	Functions	Strain	DPC 6321	DPC 6323	DPC 6320	DPC 6316	APC 1462	APC 1465	APC 1466	APC 1468	APC 1473	APC 1476	APC 1503	APC 1504	APC 1461	APC 1464	APC 1472	APC 1477	APC 1478	APC 1480	APC 1482	DPC6317
			Growth in Arabinoxylan	+	+	+	+	+	+	+	-	+	+	-	+	-	+	+	+ -	-	-	+	+
			Presence cluster C	+	+	+	+	+	+	+	+	+	+	+	+	-	-	-	-	-	-	-	-
ARABINOXYLAN	C	Hypothetical protein		DPC 6321_1809	DPC 6323_1792	DPC6320_1740	DPC6316_1824	APC1462_1857	APC 1465_1696	APC1466_1652	APC1468_1871	APC1473_1768	APC1476_1949	APC1503_1918	APC1504_1791	APC1461_1885	APC1464_1734	APC1472_1705	APC1477_1663	APC1478_1664	APC1480_1763	APC1482_1799	DPC6317_1851
		ABC transporter, permease protein, probably fructooligosaccharide porter		DPC 6321_1810	DPC 6323_1793	DPC6320_1741	DPC6316_1825	APC1462_1859	APC 1465_1698	APC1466_1654	APC1468_1873	APC1473_1770	APC1476_1951	APC1503_1920	APC1504_1793
		ABC transporter, permease protein, probably fructooligosaccharide porter		DPC 6321_1811	DPC 6323_1794	DPC6320_1742	DPC6316_1826	APC1462_1860	APC 1465_1699	APC1466_1655	APC1468_1874	APC1473_1771	APC1476_1952	APC1503_1921	APC1504_1794
		ABC transporter, extracellular SBP, probably fructooligosaccharide porter		DPC 6321_1812	DPC 6323_1795	DPC6320_1743	DPC6316_1827	APC1462_1861	APC 1465_1700	APC1466_1656	APC1468_1875	APC1473_1772	APC1476_1953	APC1503_1922	APC1504_1795
		Exo-alpha-L-arabinofuranosidase II		DPC 6321_1813	DPC 6323_1796	DPC6320_1744	DPC6316_1828	APC1462_1862	APC 1465_1701	APC1466_1657	APC1468_1876	APC1473_1773	APC1476_1954	APC1503_1923	APC1504_1796
		Lipase		DPC 6321_1814	DPC 6323_1797	DPC6320_1745	DPC6316_1829	APC1462_1863	APC 1465_1702	APC1466_1658	APC1468_1877	APC1473_1774	APC1476_1955	APC1503_1924	APC1504_1797
		LacI family transcriptional regulator		DPC 6321_1815	DPC 6323_1798	DPC6320_1746	DPC6316_1830	APC1462_1864	APC 1465_1703	APC1466_1659	APC1468_1878	APC1473_1775	APC1476_1956	APC1503_1925	APC1504_1798
		Beta-xylosidase		DPC 6321_1816	DPC 6323_1799	DPC6320_1747	DPC6316_1831	APC1462_1865	APC 1465_1704	APC1466_1660	APC1468_1879	APC1473_1776	APC1476_1957	APC1503_1926	APC1504_1799
		Beta-xylosidase		DPC 6321_1817	DPC 6323_1800	DPC6320_1748	DPC6316_1832	APC1462_1866	APC 1465_1705	APC1466_1661	APC1468_1880	APC1473_1777	APC1476_1958	APC1503_1927	APC1504_1800
		Beta-xylosidase o endo-arabinase		DPC 6321_1818	DPC 6323_1801	DPC6320_1749	DPC6316_1833	APC1462_1867	APC 1465_1706	APC1466_1662	APC1468_1881	APC1473_1778	APC1476_1959	APC1503_1928	APC1504_1801
		Alpha-arabinofuranosidase I		DPC 6321_1819	DPC 6323_1803	DPC6320_1751	DPC6316_1834	APC1462_1868	APC 1465_1707	APC1466_1663	APC1468_1882	APC1473_1779	APC1476_1960	APC1503_1930	APC1504_1803
		ABC transporter ATP-binding and permease components		DPC 6321_1820	DPC 6323_1804	DPC6320_1752	DPC6316_1835	APC1462_1869	APC 1465_1708	APC1466_1664	APC1468_1883	APC1473_1780	APC1476_1961	APC1503_1931	APC1504_1804	APC1461_1886	APC1464_1735	APC1472_1706	APC1477_1664	APC1478_1665	APC1480_1764	APC1482_1800	DPC6317_1852
Carbohydrate	Cluster	Functions	Strain	APC 1461	APC 1462	APC 1465	APC 1466	APC 1468	APC 1472	APC 1473	APC 1476	APC 1477	APC 1478	APC 1480	APC 1482	APC 1503	APC 1504	DPC 6316	DPC 6320	DPC 6323	APC 1464	DPC 6317	DPC 6321
			Growth in Galactan	+	+	+	+	+	+	+	+	+	+	+	+	+	+	+	+	+	-	-	-
			Presence cluster D	+	+	+	+	+	+	+	+	+	+	+	+	+	+	+	+	+	-	-	-
GALACTAN	D	Solute-binding protein of ABC transporter system for sugars galactan metabolism		APC1461_0390	APC 1462_0331	APC 1465_0351	APC 1466_0344	APC 1468_0395	APC 1472_0354	APC 1473_0343	APC 1476_0426	APC 1477_0365	APC 1478_0364	APC 1480_0435	APC 1482_0376	APC 1503_0370	APC 1504_0352	DPC 6316_0393	DPC 6320_0329	DPC 6323_0367	APC 1464_0329		DPC 6321_0368
		ABC transporter permease		APC1461_0391	APC 1462_0332	APC 1465_0352	APC 1466_0345	APC 1468_0396	APC 1472_0355	APC 1473_0344	APC 1476_0427	APC 1477_0366	APC 1478_0365	APC 1480_0436	APC 1482_0377	APC 1503_0371	APC 1504_0353	DPC 6316_0394	DPC 6320_0330	DPC 6323_0368	APC 1464_0330		DPC 6321_0369
		ABC transporter permease		APC1461_0392	APC 1462_0333	APC 1465_0353	APC 1466_0346	APC 1468_0397	APC 1472_0356	APC 1473_0345	APC 1476_0428	APC 1477_0367	APC 1478_0366	APC 1480_0437	APC 1482_0378	APC 1503_0372	APC 1504_0354	DPC 6316_0395	DPC 6320_0331	DPC 6323_0369	APC 1464_0331		DPC 6321_0370
		Beta-galactosidase galactan metabolism		APC1461_0393	APC 1462_0334	APC 1465_0354	APC 1466_0347	APC 1468_0398	APC 1472_0358	APC 1473_0346	APC 1476_0429	APC 1477_0368	APC 1478_0367	APC 1480_0438	APC 1482_0379	APC 1503_0373	APC 1504_0355	DPC 6316_0396	DPC 6320_0332	DPC 6323_0370	APC 1464_0332		DPC 6321_0371
		Transcriptional regulator LacI family galactan metabolism		APC1461_0394	APC 1462_0335	APC 1465_0355	APC 1466_0348	APC 1468_0399	APC 1472_0359	APC 1473_0347	APC 1476_0430	APC 1477_0369	APC 1478_0368	APC 1480_0439	APC 1482_0380	APC 1503_0374	APC 1504_0356	DPC 6316_0397	DPC 6320_0333	DPC 6323_0371	APC 1464_0333		DPC 6321_0372		APC 1464_0334 galactoside tranport protein
		Glycosyl hydrolases family 53 Endogalactanase galactan metabolism		APC1461_0395	APC 1462_0336	APC 1465_0356	APC 1466_0349	APC 1468_0400	APC 1472_0360	APC 1473_0348	APC 1476_0431	APC 1477_0370	APC 1478_0369	APC 1480_0440	APC 1482_0381	APC 1503_0375	APC 1504_0357	DPC 6316_0398	DPC 6320_0334	DPC 6323_0372	APC 1464_0335		DPC 6321_0374		DPC 6321_0373 galactoside tranport protein
		2,5-diketo-D-gluconic acid reductase		APC1461_0396	APC 1462_0337	APC 1465_0357	APC 1466_0350	APC 1468_0401	APC 1472_0361	APC 1473_0349	APC 1476_0432	APC 1477_0371	APC 1478_0370	APC 1480_0441	APC 1482_0382	APC 1503_0376	APC 1504_0358	DPC 6316_0399	DPC 6320_0335	DPC 6323_0373	APC 1464_0336		DPC 6321_0374
		Hypothetical protein		APC1461_0397	APC 1462_0338	APC 1465_0358	APC 1466_0351	APC 1468_0402	APC 1472_0362	APC 1473_0350	APC 1476_0433	APC 1477_0372	APC 1478_0371	APC 1480_0442	APC 1482_0383	APC 1503_0377	APC 1504_0359	DPC 6316_0400	DPC 6320_0336	DPC 6323_0374	APC 1464_0337		DPC 6321_0375
Carbohydrate	Cluster	Functions	Strain	APC 1477	APC 1478	DPC 6323	APC 1461	APC 1462	APC 1464	APC 1465	APC 1466	APC 1468	APC 1472	APC 1473	APC 1476	APC 1480	APC 1482	APC 1503	APC 1504	DPC 6316	DPC 6320	DPC 6317	DPC 6321
			Growth in FL	+	+	+	-	-	-	-	-	-	-	-	-	-	-	-	-	-	-	-	-
			Presence cluster E	+	+	+	-	-	-	-	-	-	-	-	-	-	-	-	-	-	-	-	-
FUCOSYLLACTOSE (FL)	E	ATP-dependent DNA helicase		APC1477_0283	APC1478_0282	DPC 6323_0276	APC1461_0309	APC1462_0260	APC1464_0260	APC1465_0281	APC1466_0273	APC1468_0316	APC1472_0284	APC1473_0273	APC1476_0355	APC1480_0365	APC1482_0307	APC 1503_0295	APC 1504_0281	DPC6316_0317	DPC 6320_0258	DPC 6317_0265	DPC 6321_0298
		LacI family transcriptional regulator		APC1477_0284	APC1478_0283	DPC 6323_0277
		putative ABC transporter permease		APC1477_0285	APC1478_0284	DPC 6323_0278
		ABC transporter permease		APC1477_0286	APC1478_0285	DPC 6323_0279
		ABC transporter substrate binding component		APC1477_0287	APC1478_0286	DPC 6323_0280
		Mandelate racemase/muconate lactonizing protein		APC1477_0288	APC1478_0287	DPC 6323_0281
		Short chain dehydrogenase		APC1477_0289	APC1478_0288	DPC 6323_0282
		Hypothetical protein		APC1477_0290	APC1478_0289	DPC 6323_0283
		Dihydrodipicolinate synthase		APC1477_0291	APC1478_0290	DPC 6323_0284
		Predicted fucose isomerase		APC1477_0292	APC1478_0291	DPC 6323_0285
		Alpha-1,3/4-fucosidase		APC1477_0293	APC1478_0292	DPC 6323_0286
		Hypothetical protein (Glycosyl hydrolases family 95)		APC1477_0294	APC1478_0293	DPC 6323_0287	APC1461_0311
		putative methylase		APC1477_0295	APC1478_0294	DPC 6323_0288	APC1461_0312	APC1462_0261	APC1464_0261	APC1465_0282	APC1466_0274	APC1468_0317	APC1472_0285	APC1473_0274	APC1476_0356	APC1480_0366	APC1482_0308	APC 1503_0296	APC 1504_0282	DPC6316_0318	DPC 6320_0259	DPC 6317_0266	DPC 6321_0299
